# Supplementary material for: Association between inflammatory bowel disease and cancer risk: evidence triangulation from genetic correlation, Mendelian randomization, and colocalization analyses across East Asian and European populations
Source: BMC Med. 2024 Mar 25;22:137. doi: 10.1186/s12916-024-03352-9 (PMC10964701; doi:10.1186/s12916-024-03352-9)
Supplement: Supplementary file 1 — Additional file 1: Table S1. STROBE Statement-Checklist of items in reports of Mendelian randomization. Table S2. Characteristics of the summary GWAS data. Table S3. Assessment criteria for risk of bias assessment via the MR approach. Table S4. Characteristics of the instrumental variables in the East Asian population. Table S5. Characteristics of the instrumental variables in the European population. Table S6. MR estimates of the causal associations between IBD and cancers in the East Asian population. Table S7. Related traits of genetic variants used for Mendelian randomization analysis in the East Asian population. Table S8. MR estimates of the causal associations between IBD and cancers after removing instrumental variables associated with confounding factors in the East Asian population. Table S9. MR estimates of the causal associations between IBD and cancers in the European population. Table S10. Related traits of genetic variants used for Mendelian randomization analysis in the European population. Table S11. MR estimates of the causal associations between IBD and cancers after removing instrumental variables associated with confounding factors in the European population. Table S12. MVMR estimates of the causal associations between CD and ovarian cancer after adjusting for confounding factors. Table S13. MVMR estimates of the causal associations between UC and nonmelanoma skin cancer after adjusting for confounding factors. Table S14. Colocalization analysis for the associations between IBD and cancers in the East Asian population. Table S15. Colocalization analysis for the associations between IBD and cancers in the European population. [file 12916_2024_3352_MOESM1_ESM.xlsx]

## Sheet: Index
Association between Inflammatory Bowel Disease and Risk of Cancers: Genetic correlation and Mendelian randomization study across East Asian and European populations
Additional file 1:
Table S1. STROBE Statement-Checklist of items in reports of Mendelian randomization.
Table S2. Characteristics of the summary GWAS data.
Table S3. Assessment criteria for risk of bias assessment via the MR approach.
Table S4. Characteristics of the instrumental variables in the East Asian population.
Table S5. Characteristics of the instrumental variables in the European population.
Table S6. MR estimates of the causal associations between IBD and cancers in the East Asian population.
Table S7. Related traits of genetic variants used for Mendelian randomization analysis in the East Asian population.
Table S8. MR estimates of the causal associations between IBD and cancers after removing instrumental variables associated with confounding factors in the East Asian population.
Table S9. MR estimates of the causal associations between IBD and cancers in the European population.
Table S10. Related traits of genetic variants used for Mendelian randomization analysis in the European population.
Table S11. MR estimates of the causal associations between IBD and cancers after removing instrumental variables associated with confounding factors in the European population.
Table S12. MVMR estimates of the causal associations between CD and ovarian cancer after adjusting for confounding factors.
Table S13. MVMR estimates of the causal associations between UC and nonmelanoma skin cancer after adjusting for confounding factors.
Table S14. Colocalization analysis for the associations between IBD and cancers in the East Asian population.
Table S15. Colocalization analysis for the associations between IBD and cancers in the European population.

## Sheet: Table S1
Table S1. STROBE Statement-Checklist of items in reports of Mendelian randomization
Item No	Section	Checklist item	Check in our study
1	Title and abstract	Indicate mendelian randomisation (MR) as the study’s design in the title and/or the abstract if that is a main purpose of the study	Mendelian randomization is specified in the title and in the abstract methods.
	Introduction
2	Background	Explain the scientific background and rationale for the reported study. What is the exposure? Is a potential causal association between exposure and outcome plausible? Justify why MR is a helpful method to address the study question	Explained in the paragraph 1-4 of Background.
3	Objectives	State specific objectives clearly, including prespecified causal hypotheses (if any). State that MR is a method that, under specific assumptions, intends to estimate causal effects	Stated in the paragraph 4 of Background.
	Methods
4	Study design and data sources	Present key elements of the study design early in the article. Consider including a table listing sources of data for all phases of the study. For each data source contributing to the analysis, describe the following:	Presented in the Methods, and Figure 1 , Additional file 2: Figure S1 and Additional file 1: Table S2.
	a)	Setting: Describe the study design and the underlying population, if possible. Describe the setting, locations, and relevant dates, including periods of recruitment, exposure, follow-up, and data collection, when available.	Available information is provieded in the Data sources section of Methods.
	b)	Participants: Give the eligibility criteria, and the sources and methods of selection of participants. Report the sample size, and whether any power or sample size calculations were carried out prior to the main analysis	Presented in the Methods and Additional file 1: Table S2.
	c)	Describe measurement, quality control, and selection of genetic variants	Presented in Mendelian randomization analysis section of the Methods
	d)	For each exposure, outcome, and other relevant variables, describe methods of assessment and diagnostic criteria for diseases	Provided in Reference.
	e)	Provide details of ethics committee approval and participant informed consent, if relevant	No additional ethics approval or consent to participate was required.
5	Assumptions	Explicitly state the three core instrumental variable assumptions for the main analysis (relevance, independence, and exclusion restriction), as well assumptions for any additional or sensitivity analysis	Presented in mendelian randomization analysis section of the Methods and Additional file 2: Figure S1.
6	Statistical methods: main analysis	Describe statistical methods and statistics used	Presented in mendelian randomization analyses section of Methods.
	a)	Describe how quantitative variables were handled in the analyses (that is, scale, units, model)	Does not apply.
	b)	Describe how genetic variants were handled in the analyses and, if applicable, how their weights were selected	Presented in mendelian randomization analyses section of Methods.
	c)	Describe the MR estimator (eg, two stage least squares, Wald ratio) and related statistics. Detail the included covariates and, in the case of two sample MR, whether the same covariate set was used for adjustment in the two samples	Does not apply.
	d)	Explain how missing data were addressed	Does not apply.
	e)	If applicable, indicate how multiple testing was addressed	Does not apply.
7	Assessment of assumptions	Describe any methods or prior knowledge used to assess the assumptions or justify their validity	Does not apply.
8	Sensitivity analyses and additional analyses	Describe any sensitivity analyses or additional analyses performed (eg, comparison of effect estimates from different approaches, independent replication, bias analytic techniques, validation of instruments, simulations)	Presented in mendelian randomization analyses section of Methods.
9	Software and pre-registration
	a)	Name statistical software and package(s), including version and settings used	Presented in mendelian randomization analyses section of Methods.
	b)	State whether the study protocol and details were pre-registered (as well as when and where)	Does not apply.
	Results
10	Descriptive data
	a)	Report the numbers of individuals at each stage of included studies and reasons for exclusion. Consider use of a flow diagram	Does not apply.
	b)	Report summary statistics for phenotypic exposure(s), outcome(s), and other relevant variables (eg, means, SDs, proportions)	Presented in Data sources section of Methods and Additional file 1: Table S2.
	c)	If the data sources include meta-analyses of previous studies, provide the assessments of heterogeneity across these studies	Does not apply.
	d)	For two sample MR:
		i. Provide justification of the similarity of the genetic variant-exposure associations between the exposure and outcome samples	Does not apply.
		ii. Provide information on the number of individuals who overlap between the exposure and outcome studies	No overlap.
11	Main results
	a)	Report the associations between genetic variant and exposure, and between genetic variant and outcome, preferably on an interpretable scale	Does not apply.
	b)	Report MR estimates of the association between exposure and outcome, and the measures of uncertainty from the MR analysis, on an interpretable scale, such as odds ratio or relative risk per SD difference	Presented in The causal association between IBD and cancer according to Mendelian randomization analysis section of the Results.
	c)	If relevant, consider translating estimates of relative risk into absolute risk for a meaningful time period	Does not apply.
	d)	Consider plots to visualise results (eg, forest plot, scatterplot of associations between genetic variants and outcome v between genetic variants and exposure)	Figure 3-4.
12	Assessment of assumptions
	a)	Report the assessment of the validity of the assumptions	Does not apply.
	b)	Report any additional statistics (eg, assessments of heterogeneity across genetic variants, such as I2, Q statistic, or E value)	Additional file 1: Table S6 and Table S9.
13	Sensitivity analyses and additional analyses
	a)	Report any sensitivity analyses to assess the robustness of the main results to violations of the assumptions	Presented in The causal association between IBD and cancer according to Mendelian randomization analysis section of the Results.
	b)	Report results from other sensitivity analyses or additional analyses	Presented in the Results.
	c)	Report any assessment of direction of causal association (eg, bidirectional MR)	Presented in The causal association between IBD and cancer according to Mendelian randomization analysis section of the Results.
	d)	When relevant, report and compare with estimates from non-MR analyses	Presented in the Results.
	e)	Consider additional plots to visualise results (eg, leave-one-out analyses)	Does not apply.
	Discussion
14	Key results	Summarise key results with reference to study objectives	Presented in the first paragraph of the Discussion.
15	Limitations	Discuss limitations of the study, taking into account the validity of the instrumental variable assumptions, other sources of potential bias, and imprecision. Discuss both direction and magnitude of any potential bias and any efforts to address them	Presented in Strengths and limitations section of the Discussion.
16	Interpretation
	a)	Meaning: Give a cautious overall interpretation of results in the context of their limitations and in comparison with other studies	Presented in the paragraph 2-4 of Discussion.
	b)	Mechanism: Discuss underlying biological mechanisms that could drive a potential causal association between the investigated exposure and the outcome, and whether the gene-environment equivalence assumption is reasonable. Use causal language carefully, clarifying that instrumental variable estimates may provide causal effects only under certain assumptions	No causal associations were found.
	c)	Clinical relevance: Discuss whether the results have clinical or public policy relevance, and to what extent they inform effect sizes of possible interventions	Presented in the paragraph 5 of Discussion.
17	Generalisability	Discuss the generalisability of the study results (a) to other populations, (b) across other exposure periods/timings, and (c) across other levels of exposure	Does not apply.
	Other information
18	Funding	Describe sources of funding and the role of funders in the present study and, if applicable, sources of funding for the databases and original study or studies on which the present study is based	Presented in Funding.
19	Data and data sharing	Provide the data used to perform all analyses or report where and how the data can be accessed, and reference these sources in the article. Provide the statistical code needed to reproduce the results in the article, or report whether the code is publicly accessible and if so, where	Presented in Availability of Data and Materials statement.
20	Conflicts of interest	All authors should declare all potential conflicts of interest	The authors declare that they have no competing interests.

## Sheet: Table S2
Table S2. Characteristics of the summary GWAS data
Population	Category	Phenotype	Year	Author	PMID	Consortium	Case number	Sample size	SNPs Number	GWAS-ID
East Asian	Exposures	IBD	2023	Zhanju Liu	37156999	GWAS meta (SHA1, KOR1, JPN1, ICH1)	14393	29849	13491271	https://www.ibdgenetics.org
		CD	2023	Zhanju Liu	37156999	GWAS meta (SHA1, KOR1, JPN1, ICH1)	7372	22828	13498082	https://www.ibdgenetics.org
		UC	2023	Zhanju Liu	37156999	GWAS meta (SHA1, KOR1, JPN1, ICH1)	6862	22318	13494721	https://www.ibdgenetics.org
		Gastrointestinal cancer
		Colorectal cancer	2020	Kazuyoshi Ishigaki	32514122	Biobank Japan	7062	202807	8678295	ゲノム解析応用研究チームHP (riken.jp)
	Outcomes	Esophageal cancer	2020	Kazuyoshi Ishigaki	32514122	Biobank Japan	1300	197045	8678035	ゲノム解析応用研究チームHP (riken.jp)
		Stomach cancer	2020	Kazuyoshi Ishigaki	32514122	Biobank Japan	6563	202308	8678253	ゲノム解析応用研究チームHP (riken.jp)
		Digestive cancers (Extraintestinal)
		Liver cell cancer	2020	Kazuyoshi Ishigaki	32514122	Biobank Japan	1866	197611	8678044	ゲノム解析応用研究チームHP (riken.jp)
		Genitourinary cancer
		Cervical cancer	2020	Kazuyoshi Ishigaki	32514122	Biobank Japan	605	90336	8669879	ゲノム解析応用研究チームHP (riken.jp)
		Prostate cancer	2020	Kazuyoshi Ishigaki	32514122	Biobank Japan	5408	109347	8671664	ゲノム解析応用研究チームHP (riken.jp)
		Respiratory cancer
		Lung cancer	2020	Kazuyoshi Ishigaki	32514122	Biobank Japan	4050	212453	8678729	ゲノム解析応用研究チームHP (riken.jp)
		Other site-specific cancer
		Breast cancer	2020	Kazuyoshi Ishigaki	32514122	Biobank Japan	5552	95283	8669813	ゲノム解析応用研究チームHP (riken.jp)
European	Exposures	IBD	2017	de Lange KM	28067908	GWAS meta (UK low coverage whole genome sequencing IBD study, UK HumanCoreExome genotyped IBD study, IIBDGC genotyped IBD study)	25042	59957	9735446	ftp://ftp.sanger.ac.uk/pub/project/humgen/summary_statistics/human/2016-11-07/
		CD	2017	de Lange KM	28067908	GWAS meta (UK low coverage whole genome sequencing IBD study, UK HumanCoreExome genotyped IBD study, IIBDGC genotyped CD study)	12194	40266	9570787	ftp://ftp.sanger.ac.uk/pub/project/humgen/summary_statistics/human/2016-11-07/
		UC	2017	de Lange KM	28067908	GWAS meta (UK low coverage whole genome sequencing IBD study, UK HumanCoreExome genotyped IBD study, IIBDGC genotyped UC study)	12366	45975	9588016	ftp://ftp.sanger.ac.uk/pub/project/humgen/summary_statistics/human/2016-11-07/
	Outcomes	Gastrointestinal cancer
		Oropharynx cancer	2020	Rashkin SR	32887889	GWAS meta (UK Biobank, Kaiser Permanente Genetic Epidemiology Research on Adult Health and Aging cohorts)	1223	411573	9803652	GCST90011806
		Esophageal cancer	2021	Jiang L	34737426	UK Biobank	750	456348	11831932	GCST90041805
		Stomach cancer	2021	Jiang L	34737426	UK Biobank	569	455779	11831932	GCST90041806
		Small bowel cancer	2021	Jiang L	34737426	UK Biobank	208	456276	11831286	GCST90041893
		Colorectal cancer	2021	Jiang L	34737426	UK Biobank	636	456276	11831924	GCST90041894
		Anus cancer	2021	Jiang L	34737426	UK Biobank	107	456348	11831294	GCST90043915
		Digestive cancers (Extraintestinal)
		Liver cancer	2021	Jiang L	34737426	UK Biobank	214	456348	11831932	GCST90041813
		Bile duct cancer	2021	Jiang L	34737426	UK Biobank	104	456348	11831932	GCST90043859
		Liver cell cancer	2021	Jiang L	34737426	UK Biobank	165	456276	11831286	GCST90041897
		Pancreatic cancer	2021	Jiang L	34737426	UK Biobank	587	456348	11831932	GCST90041814
		Hematological cancer
		Hodgkin lymphoma	2021	Jiang L	34737426	UK Biobank	429	456276	11831286	GCST90041910
		Non-Hodgkin lymphoma	2020	Rashkin SR	32887889	GWAS meta (UK Biobank, Kaiser Permanente Genetic Epidemiology Research on Adult Health and Aging cohorts)	2400	412750	9733708	GCST90011819
		Leukemia	2021	Burrows	-	UK Biobank	1260	373276	9880879	ieu-b-4914
		Multiple myeloma	2021	Jiang L	34737426	UK Biobank	564	456348	11831294	GCST90042760
		Skin cancer
		Skin melanoma cancer	2020	Rashkin SR	32887889	GWAS meta (UK Biobank, Kaiser Permanente Genetic Epidemiology Research on Adult Health and Aging cohorts)	6777	417127	9732374	GCST90011809
		Nonmelanoma skin cancer	2021	Burrows	-	UK Biobank	23694	395710	12321875	ieu-b-4959
		Squamous cell cancer	2022	Seviiri M	36496446	GWAS meta (UK Biobank, QSkin Sun and Health Study, eMERGE, GERA)	7402	294294	5301239	GCST90137412
		Genitourinary cancer
		Kidney cancer	2021	Jiang L	34737426	UK Biobank	1103	456348	11831294	GCST90043897
		Bladder cancer	2021	Jiang L	34737426	UK Biobank	2264	456348	11831294	GCST90041857
		Prostate cancer	2020	Rashkin SR	32887889	GWAS meta (UK Biobank, Kaiser Permanente Genetic Epidemiology Research on Adult Health and Aging cohorts)	10792	421142	9728361	GCST90011808
		Gynecologic cancer
		Cervical cancer	2020	Rashkin SR	32887889	GWAS meta (UK Biobank, Kaiser Permanente Genetic Epidemiology Research on Adult Health and Aging cohorts)	6563	416913	9801161	GCST90011816
		Corpus uteri cancer	2021	Jiang L	34737426	UK Biobank	1388	247540	11831390	GCST90041848
		Ovarian cancer	2020	Rashkin SR	32887889	GWAS meta (UK Biobank, Kaiser Permanente Genetic Epidemiology Research on Adult Health and Aging cohorts)	1259	411609	9793553	GCST90011821
		Respiratory cancer
		Lung cancer	2017	McKay JD	28604730	GWAS meta (Transdisciplinary Research of Cancer in Lung of the International Lung Cancer Consortium, Lung Cancer Cohort Consortium)	29266	85716	7877744	GCST004748
		Other site-specific cancer
		Breast cancer	2020	Rashkin SR	32887889	GWAS meta (UK Biobank, Kaiser Permanente Genetic Epidemiology Research on Adult Health and Aging cohorts)	17881	428231	9786095	GCST90011804
		Thyroid cancer	2020	Rashkin SR	32887889	GWAS meta (UK Biobank, Kaiser Permanente Genetic Epidemiology Research on Adult Health and Aging cohorts)	762	411112	9803610	GCST90011813
		Brain cancer	2021	Jiang L	34737426	UK Biobank	497	456348	11831294	GCST90041861
GWAS ID is based on ieu open gwas project, otherwise it is the link. CD: Crohn disease; GWAS: genome-wide association study; IBD: inflammatory bowel diseases; SNPs: single nucleotide polymorphisms; UC: ulcerative colitis.

## Sheet: Table S3
Table S3. Assessment criteria for risk of bias assessment via the MR approach
Domain	Risk of bias	Assessment criteria
Weak instrument bias	High risk	The study reports the results for the F-statistic, but the F-statistic is less than 10.
	Moderate risk	Insufficient information is reported to make a judgement about risk of bias.
	Low risk	The study reports the results for the F-statistic, and the F-statistic is more than 10.
Pleiotropy bias	High risk	The study reports the threshold of the MR-Egger intercept was less than 0.05.
	Moderate risk	Insufficient information is reported to make a judgement about risk of bias.
	Low risk	The study reports the threshold of the MR-Egger intercept was more than 0.05.
Bias from sample overlap	High risk	There was the problem of database overlap between exposure and outcome, and sensitivity analyses found the bias of sample overlap.
	Moderate risk	Insufficient information is reported to make a judgement about sample overlap.
	Low risk	There was no problem of sample overlap, or there was the problem of sample overlap and the analysis could figure out the bias of sample overlap or the sensitivity analysis provided stable results or the problem of sample overlap did not bias the conclusion.
Bias from crowd stratification	High risk	The genetic background of the GWAS database corresponding to exposure and outcome was different.
	Moderate risk	Insufficient information is reported to make a judgement about crowd stratification.
	Low risk	The GWAS corresponding to exposure and outcome had the same genetic background, and there was no problem of population stratification.
Bias from inconsistency with sensitivity analyses	High risk	This study reported the results of sensitivity analysis, which were completely inconsistent with the IVW results. Or the results of sensitivity analyses were reported in the study, which were partially (< 50%) consistent with IVW result.
	Moderate risk	The results of the sensitivity analysis were not reported.
	Low risk	The results of sensitivity analyses were reported in the study, which were partially (≥ 50%) or completely (100%) consistent with IVW result.
Bias from lack of repeatability	High risk	Validation with data from other populations/sources is reported in the findings, but the results were not completely (< 50%) replicated in the validation population.
	Moderate risk	Results for validation samples were not found in the study.
	Low risk	Validation of the results with data from other populations/sources is reported in the findings. And the results were partially (≥ 50%) or completely (100%) validated in the replication study.
Bias from inconsistency with other study design evidence	High risk	Inconsistent with the results of RCT or observational studies.
	Moderate risk	The study did not compare or synthesize evidence from other types of studies.
	Low risk	Consistent with the results of RCT or observational studies.
Reporting bias	High risk	Associations between partial exposures and outcomes were selectively reported in the results section, deliberately emphasizing results of statistical significance.
	Moderate risk	There is insufficient information reported to inform a judgement on reporting bias.
	Low risk	The content of the research carried out was consistent with the previously set research objectives. Associations between target exposure and outcomes intended to be analyzed in the study are reported in the results section.
GWAS: genome-wide association study; IVW: Inverse-variance-weighted; MR: Mendelian randomization; PRESSO: Pleiotropy Residual Sum and Outlier; RCT: Randomized Clinical Trial.

## Sheet: Table S4
Table S4. Characteristics of the instrumental variables in the East Asian population
	IBD				CD				UC
Outcomes	SNPs (n)	R2	F_statistics	Statistical power	SNPs (n)	R2	F_statistics	Statistical power	SNPs (n)	R2	F_statistics	Statistical power
Colorectal cancer	54	0.688496	3700.58	0.19	56	1.22393	4216.78	0.52	28	0.550593	1860.26	0.07
Esophageal cancer	54	0.688496	3700.58	0.19	56	1.22393	4216.78	0.51	28	0.550593	1860.26	0.06
Stomach cancer	54	0.688496	3700.58	0.18	56	1.22393	4216.78	0.53	28	0.550593	1860.26	0.06
Liver cell cancer	54	0.688496	3700.58	0.19	56	1.22393	4216.78	0.51	28	0.550593	1860.26	0.06
Cervical cancer	54	0.688496	3700.58	0.19	56	1.22393	4216.78	0.52	28	0.550593	1860.26	0.06
Prostate cancer	54	0.688496	3700.58	0.19	56	1.22393	4216.78	0.06	28	0.550593	1860.26	0.09
Lung cancer	54	0.688496	3700.58	0.18	56	1.22393	4216.78	0.5	28	0.550593	1860.26	0.07
Breast cancer	54	0.688496	3700.58	0.19	56	1.22393	4216.78	0.51	28	0.550593	1860.26	0.07
CD: Crohn disease; IBD: inflammatory bowel diseases; SNPs: single nucleotide polymorphisms; UC: ulcerative colitis.

## Sheet: Table S5
Table S5. Characteristics of the instrumental variables in the European population
	IBD				CD				UC
Outcomes	SNPs (n)	R2	F_statistics	Statistical power	SNPs (n)	R2	F_statistics	Statistical power	SNPs (n)	R2	F_statistics	Statistical power
Oropharynx cancer	113	0.637064	8033.61	0.47	86	0.853685	6754.45	0.15	58	0.521338	4085.25	0.3
Esophageal cancer	116	0.713761	8195.79	0.08	83	0.834448	6614.05	0.07	58	0.521338	4085.25	0.08
Stomach cancer	116	0.713761	8195.79	0.11	83	0.834448	6614.05	0.13	58	0.521338	4085.25	0.25
Small bowel cancer	116	0.713761	8195.79	0.1	83	0.834448	6614.05	0.05	58	0.521338	4085.25	0.05
Colorectal cancer	116	0.713761	8195.79	0.37	83	0.848091	6614.05	0.19	58	0.521338	4085.25	0.08
Anus cancer	116	0.713761	8195.79	0.08	83	0.834448	6614.05	0.05	58	0.521338	4085.25	0.38
Liver cancer	116	0.713761	8195.79	0.32	83	0.848091	6614.05	0.15	58	0.521338	4085.25	0.25
Bile duct cancer	116	0.713761	8195.79	0.05	83	0.848091	6614.05	0.13	58	0.521338	4085.25	0.05
Liver cell cancer	116	0.713761	8195.79	0.25	83	0.834448	6614.05	0.14	58	0.521338	4085.25	0.37
Pancreatic cancer	116	0.713761	8195.79	0.07	83	0.848091	6614.05	0.23	58	0.521338	4085.25	0.55
Hodgkin lymphoma	116	0.713761	8195.79	0.29	83	0.834448	6614.05	0.23	58	0.521338	4085.25	0.43
Non-Hodgkin lymphoma	113	0.637064	8033.61	0.39	86	0.853685	6754.45	0.06	58	0.521338	4085.25	0.14
Leukemia	105	0.607877	7640.96	0.05	80	0.805313	6367.52	0.05	56	0.50155	3923.64	0.05
Multiple myeloma	116	0.713761	8195.79	0.41	83	0.834448	6614.05	0.14	58	0.521338	4085.25	0.33
Skin melanoma cancer	113	0.637064	8033.61	0.22	86	0.853685	6754.45	0.2	58	0.521338	4085.25	0.11
Nonmelanoma skin cancer	106	0.674096	7697.21	0.05	80	0.805313	6367.52	0.05	56	0.50155	3923.64	0.06
Squamous cell cancer	79	0.465114	5947.94	0.2	66	0.697536	5568.54	0.07	44	0.410431	3225.57	0.13
Kidney cancer	116	0.713761	8195.79	0.06	83	0.834448	6614.05	0.07	58	0.521338	4085.25	0.32
Bladder cancer	116	0.713761	8195.79	0.29	83	0.834448	6614.05	0.05	58	0.521338	4085.25	0.13
Prostate cancer	113	0.637064	8033.61	0.15	86	0.853685	6754.45	0.05	58	0.521338	4085.25	0.1
Cervical cancer	113	0.637064	8033.61	0.16	86	0.853685	6754.45	0.43	58	0.521338	4085.25	0.23
Corpus uteri cancer	116	0.713761	8195.79	0.05	83	0.834448	6614.05	0.21	58	0.521338	4085.25	0.1
Ovarian cancer	113	0.637064	8033.61	0.1	85	0.84783	6710.16	0.91	58	0.521338	4085.25	0.18
Lung cancer	107	0.595478	7496.76	0.49	78	0.750008	5845.11	0.06	54	0.490147	3832.67	0.05
Breast cancer	113	0.637064	8033.61	0.07	86	0.853685	6754.45	0.09	58	0.521338	4085.25	0.16
Thyroid cancer	113	0.637064	8033.61	0.05	86	0.853685	6754.45	0.2	58	0.521338	4085.25	0.19
Brain cancer	116	0.713761	8195.79	0.07	83	0.834448	6614.05	0.15	58	0.521338	4085.25	0.13
CD: Crohn disease; IBD: inflammatory bowel diseases; SNPs: single nucleotide polymorphisms; UC: ulcerative colitis.

## Sheet: Table S6
Table S6. MR estimates of the causal associations between IBD and cancers in the East Asian population
Exposures	Outcomes	Directionality test	SNPs (n)	IVW		WM		PWM		MR-Egger			MR-PRESSO			MR-RAPS
		Correct causal direction		OR (95% CI)	P	OR (95% CI)	P	OR (95% CI)	P	OR (95% CI)	P	P (intercept)	OR (95% CI)	P	P (Global test)	OR (95% CI)	P
IBD	Breast cancer	TRUE	54	1.018 (0.984-1.053)	0.298264	1.055 (1.000-1.113)	0.0510921	1.055 (0.999-1.114)	0.054139	0.993 (0.911-1.082)	0.873284	0.541017	1.018 (0.984-1.053)	0.302616	0.489	1.016 (0.983-1.051)	0.340929
	Cervical cancer	TRUE	54	1.053 (0.955-1.161)	0.299	1.169 (0.992-1.378)	0.0619635	1.169 (0.991-1.379)	0.0632773	0.979 (0.763-1.258)	0.87085	0.539207	1.053 (0.955-1.161)	0.30336	0.462	1.048 (0.951-1.155)	0.341719
	Colorectal cancer	TRUE	54	1.016 (0.986-1.046)	0.297778	1.048 (1.000-1.098)	0.0504784	1.048 (0.999-1.099)	0.054428	0.994 (0.922-1.071)	0.873504	0.541114	1.016 (0.986-1.046)	0.302124	0.48	1.014 (0.985-1.044)	0.340536
	Esophageal cancer	TRUE	54	1.036 (0.969-1.107)	0.296164	1.112 (0.998-1.240)	0.0546927	1.112 (0.998-1.240)	0.0543876	0.986 (0.832-1.169)	0.873917	0.54024	1.036 (0.969-1.107)	0.300493	0.497	1.033 (0.967-1.103)	0.338848
	Stomach cancer	TRUE	54	1.016 (0.986-1.048)	0.297271	1.050 (1.000-1.103)	0.0520488	1.050 (1.001-1.101)	0.0440032	0.994 (0.919-1.074)	0.874632	0.541717	1.016 (0.986-1.048)	0.301612	0.502	1.015 (0.985-1.046)	0.340018
	Liver cell cancer	TRUE	54	1.030 (0.974-1.089)	0.297038	1.093 (0.996-1.201)	0.0608037	1.093 (0.999-1.197)	0.0537728	0.988 (0.857-1.140)	0.874371	0.541202	1.030 (0.974-1.089)	0.301377	0.46	1.027 (0.972-1.086)	0.339704
	Lung cancer	TRUE	54	1.020 (0.982-1.060)	0.297712	1.063 (0.999-1.131)	0.0535435	1.063 (0.999-1.131)	0.0527042	0.992 (0.900-1.094)	0.87439	0.541829	1.020 (0.982-1.060)	0.302058	0.448	1.019 (0.981-1.058)	0.340493
	Prostate cancer	TRUE	54	1.018 (0.977-1.060)	0.405834	0.994 (0.944-1.047)	0.828087	0.994 (0.944-1.047)	0.824849	0.997 (0.897-1.109)	0.958992	0.685354	1.018 (0.977-1.060)	0.409563	0.022	1.018 (0.984-1.054)	0.303681
CD	Breast cancer	TRUE	56	1.025 (0.999-1.051)	0.0581223	1.042 (1.000-1.086)	0.0518341	1.042 (0.998-1.088)	0.0613413	1.025 (0.967-1.086)	0.40769	0.992501	1.025 (1.000-1.050)	0.0573858	0.565	1.024 (0.998-1.050)	0.0739273
	Cervical cancer	TRUE	56	1.074 (0.998-1.157)	0.0581441	1.127 (0.994-1.278)	0.0610202	1.127 (0.999-1.273)	0.0526994	1.075 (0.907-1.274)	0.407997	0.992577	1.074 (0.999-1.155)	0.0574082	0.586	1.070 (0.993-1.153)	0.0739888
	Colorectal cancer	TRUE	56	1.022 (0.999-1.044)	0.057508	1.036 (1.000-1.074)	0.0479913	1.036 (0.998-1.076)	0.062225	1.022 (0.971-1.075)	0.406646	0.992239	1.022 (1.000-1.044)	0.0567556	0.577	1.021 (0.998-1.044)	0.0731943
	Esophageal cancer	TRUE	56	1.050 (0.999-1.104)	0.0570463	1.085 (0.997-1.180)	0.0584609	1.085 (0.998-1.179)	0.0553169	1.050 (0.936-1.179)	0.406982	0.994351	1.050 (1.000-1.103)	0.0562819	0.598	1.048 (0.996-1.102)	0.0726449
	Stomach cancer	TRUE	56	1.023 (0.999-1.046)	0.0572666	1.038 (0.998-1.079)	0.060713	1.038 (0.998-1.079)	0.0626872	1.023 (0.970-1.078)	0.406421	0.992694	1.023 (1.000-1.046)	0.0565079	0.596	1.021 (0.998-1.045)	0.0729065
	Liver cell cancer	TRUE	56	1.042 (0.999-1.087)	0.0572219	1.071 (1.000-1.146)	0.0505127	1.071 (1.001-1.145)	0.048178	1.042 (0.946-1.148)	0.40741	0.994782	1.042 (1.000-1.086)	0.056462	0.589	1.040 (0.996-1.085)	0.072839
	Lung cancer	TRUE	56	1.028 (0.999-1.058)	0.0573887	1.048 (0.999-1.099)	0.0545698	1.048 (1.000-1.097)	0.0487651	1.029 (0.963-1.099)	0.406271	0.991997	1.028 (1.000-1.058)	0.0566332	0.572	1.027 (0.998-1.057)	0.0730507
	Prostate cancer	TRUE	56	0.997 (0.963-1.031)	0.846577	0.997 (0.955-1.041)	0.902198	1.017 (0.974-1.062)	0.437175	0.978 (0.904-1.058)	0.573748	0.594334	0.997 (0.963-1.031)	0.84729	<0.001	0.997 (0.971-1.023)	0.808387
UC	Breast cancer	TRUE	28	0.993 (0.956-1.032)	0.73334	0.969 (0.913-1.029)	0.304172	0.969 (0.915-1.027)	0.287117	0.972 (0.885-1.068)	0.557989	0.621986	0.993 (0.956-1.032)	0.735977	0.44	0.988 (0.951-1.025)	0.518111
	Cervical cancer	TRUE	28	0.981 (0.876-1.097)	0.732618	0.911 (0.766-1.084)	0.295197	0.911 (0.764-1.087)	0.30109	0.920 (0.700-1.210)	0.557214	0.621371	0.981 (0.876-1.097)	0.735263	0.44	0.965 (0.865-1.076)	0.517457
	Colorectal cancer	TRUE	28	0.994 (0.961-1.028)	0.732501	0.973 (0.923-1.026)	0.310681	0.973 (0.924-1.024)	0.297393	0.976 (0.899-1.059)	0.558396	0.622802	0.994 (0.961-1.028)	0.735147	0.408	0.989 (0.958-1.022)	0.517628
	Esophageal cancer	TRUE	28	0.987 (0.914-1.065)	0.732561	0.939 (0.839-1.051)	0.274239	0.939 (0.835-1.056)	0.295745	0.945 (0.785-1.139)	0.558516	0.622887	0.987 (0.914-1.065)	0.735206	0.418	0.976 (0.906-1.051)	0.517699
	Stomach cancer	TRUE	28	0.994 (0.960-1.029)	0.732374	0.972 (0.921-1.026)	0.301939	0.972 (0.922-1.024)	0.287117	0.975 (0.895-1.061)	0.558724	0.623226	0.994 (0.960-1.029)	0.735021	0.416	0.989 (0.956-1.023)	0.517524
	Liver cell cancer	TRUE	28	0.989 (0.928-1.054)	0.73238	0.949 (0.860-1.046)	0.290197	0.949 (0.859-1.048)	0.297118	0.954 (0.816-1.115)	0.559536	0.624127	0.989 (0.928-1.054)	0.735027	0.413	0.980 (0.920-1.043)	0.517626
	Lung cancer	TRUE	28	0.992 (0.950-1.037)	0.732455	0.965 (0.903-1.031)	0.29015	0.965 (0.901-1.033)	0.303446	0.968 (0.870-1.077)	0.55863	0.623091	0.992 (0.950-1.037)	0.735102	0.445	0.986 (0.945-1.029)	0.517616
	Prostate cancer	TRUE	28	1.011 (0.970-1.053)	0.605024	1.015 (0.958-1.075)	0.619306	1.009 (0.953-1.069)	0.749734	1.082 (0.983-1.191)	0.120792	0.140213	1.011 (0.970-1.053)	0.609235	0.325	1.019 (0.980-1.059)	0.349057
The bold font indicates statistical significance (P < 0.05). CD: Crohn disease; CI: confidence interval; IBD: inflammatory bowel diseases; IVW: Inverse-variance-weighted; MR: Mendelian randomization; MR-RAPS: MR-robust adjusted profile score; OR: odds ratio; PRESSO: Pleiotropy Residual Sum and Outlier; PWM: penalized weighted median method; SNPs: single nucleotide polymorphisms; UC: ulcerative co…

## Sheet: Table S7
Table S7. Related traits of genetic variants used for Mendelian randomization analysis in the East Asian population.
Exposures	Associated with confounding factors or not	SNPs	Trait	Beta	SE	P	PMID
IBD	Associated with confounding factors	rs58473751	Arm fat-free mass right	-0.01505	0.002488	1.443e-09	UKBB
			Arm predicted mass right	-0.01493	0.002479	1.702e-09	UKBB
			Basal metabolic rate	-0.01502	0.002647	1.383e-08	UKBB
			Comparative height size at age 10	-0.02205	0.002725	5.975e-16	UKBB
			Height	-0.03624	0.002837	2.248e-37	UKBB
			Sitting height	-0.02592	0.003086	4.493e-17	UKBB
			Trunk fat-free mass	-0.01713	0.002515	9.693e-12	UKBB
			Trunk predicted mass	-0.01712	0.002507	8.389e-12	UKBB
			Whole body fat-free mass	-0.0154	0.002525	1.07e-09	UKBB
			Whole body water mass	-0.01542	0.002528	1.076e-09	UKBB
			Arm fat-free mass right	-0.01509	0.002488	1.333e-09	UKBB
			Arm predicted mass right	-0.01498	0.002479	1.522e-09	UKBB
			Basal metabolic rate	-0.01503	0.002648	1.375e-08	UKBB
			Comparative height size at age 10	-0.02207	0.002726	5.555e-16	UKBB
			Height	-0.03622	0.002837	2.623e-37	UKBB
			Sitting height	-0.02585	0.003087	5.504e-17	UKBB
			Trunk fat-free mass	-0.01712	0.002515	1.01e-11	UKBB
			Trunk predicted mass	-0.01711	0.002507	8.729e-12	UKBB
			Whole body fat-free mass	-0.0154	0.002525	1.072e-09	UKBB
			Whole body water mass	-0.01542	0.002529	1.067e-09	UKBB
			Lymphocyte count	-0.02797	0.003618	1.073e-14	27863252
			Lymphocyte percentage of white cells	-0.02142	0.00358	2.171e-09	27863252
			Mean corpuscular hemoglobin	0.0313	0.003556	1.336e-18	27863252
			Mean corpuscular volume	0.03556	0.003546	1.158e-23	27863252
			Neutrophil percentage of white cells	0.01971	0.003586	3.85e-08	27863252
			Red blood cell count	-0.03226	0.003574	1.767e-19	27863252
			Height SDS for females aged 10 years and males aged 12 years	-0.0764	0.01214	7.948e-10	23449627
			Allergic disease	-0.0313	0.0057	4.615e-08	29083406
			Height in females	-0.068	0.0057	8.83e-33	23754948
			Height in males	-0.064	0.0061	5.34e-25	23754948
			Height tails	-0.28	0.025	8.2e-28	23563607
			Height	NA	NA	3.52e-49	20881960
			Height	-0.06614	0.004165	8.741e-57	23754948
			Height	-0.078	0.0029	5.1e-154	25282103
			Hip circumference in females	-0.03	0.0045	3.3e-11	25673412
			Hip circumference in males	-0.04	0.0049	4.5e-16	25673412
			Hip circumference	-0.036	0.0035	5.3e-24	25673412
			Hip circumference	-0.035	0.0035	4.9e-23	25673412
			Hip circumference adjusted for BMI	-0.048	0.0035	2.3e-42	25673412
			Waist circumference	-0.021	0.0034	5e-10	25673412
			Waist circumference	-0.021	0.0033	1.2e-10	25673412
			Waist circumference adjusted for BMI	-0.024	0.0032	1.2e-13	25673412
			Waist circumference in physically active females	-0.0349	0.006	6.56e-09	28448500
			Waist circumeference in physically active males	-0.038	0.006	3.27e-10	28448500
			Waist circumference in male non-smokers	-0.0384	0.0058	2.912e-11	28443625
			Waist circumference in non-smokers	-0.0266	0.0041	8.74e-11	28443625
			Waist circumference in non-smokers	-0.0258	0.0039	3.36e-11	28443625
			Waist circumference adjusted for physical activity in females	-0.0361	0.0053	1.1e-11	28448500
			Waist circumeference adjusted for physical activity in males	-0.039	0.0053	2.54e-13	28448500
			Waist circumference adjusted for physical activity	-0.0232	0.0037	5.71e-10	28448500
			Waist circumference adjusted for physical activity	-0.0236	0.0035	2.61e-11	28448500
			Waist cirumference adjusted for smoking in males	-0.0374	0.005	4.436e-14	28443625
			Waist circumference adjusted for smoking	-0.027	0.0037	1.581e-13	28443625
			Waist circumference adjusted for smoking	-0.0266	0.0035	4.901e-14	28443625
			Weight in females	-0.036	0.0062	8.4e-09	23754948
			Weight in males	-0.046	0.0064	5.08e-13	23754948
			Weight	-0.04084	0.004453	4.667e-20	23754948
			Height	NA	NA	3.52e-49	20881960
			Myopia	NA	NA	2.8e-09	23468642
			Waist circumference adjusted for BMI in active individuals	-0.0367	0.006187	3e-09	28448500
			Waist circumference adjusted for BMI in active individuals	-0.038	0.006033	3e-10	28448500
			Waist circumference adjusted for BMI in active individuals	-0.0349	0.006027	7e-09	28448500
			Waist circumference adjusted for BMI joint analysis main effects and physical activity interaction	NA	NA	2e-11	28448500
			Waist circumference adjusted for BMI joint analysis main effects and physical activity interaction	NA	NA	2e-13	28448500
			Waist circumference adjusted for body mass index	-0.0361	0.005304	1e-11	28448500
			Waist circumference adjusted for body mass index	-0.0386	0.00559	5e-12	28448500
			Waist circumference adjusted for body mass index	-0.039	0.005347	3e-13	28448500
			Arm fat mass left	-0.01843	0.002392	1.323e-14	UKBB
			Arm fat mass right	-0.01871	0.002391	5.062e-15	UKBB
			Arm fat-free mass left	-0.02756	0.001551	1.375e-70	UKBB
			Arm fat-free mass right	-0.02665	0.00152	9.158e-69	UKBB
			Arm predicted mass left	-0.02726	0.001545	1.232e-69	UKBB
			Arm predicted mass right	-0.02627	0.001515	2.473e-67	UKBB
			Basal metabolic rate	-0.03047	0.001618	4.309e-79	UKBB
			Comparative height size at age 10	-0.03649	0.001665	2.133e-106	UKBB
			Forced expiratory volume in 1-second	-0.01441	0.00209	5.348e-12	UKBB
			Forced expiratory volume in 1-second, best measure	-0.0135	0.002297	4.228e-09	UKBB
			Forced expiratory volume in 1-second, predicted	-0.03044	0.002735	9.296e-29	UKBB
			Forced vital capacity	-0.01995	0.001981	7.799e-24	UKBB
			Forced vital capacity, best measure	-0.01968	0.002175	1.453e-19	UKBB
			Hair or balding pattern: pattern 4	0.01233	0.001395	9.583e-19	UKBB
			Hand grip strength left	-0.01158	0.00176	4.643e-11	UKBB
			Hand grip strength right	-0.01019	0.001763	7.41e-09	UKBB
			Hayfever, allergic rhinitis or eczema	-0.006271	0.001032	1.209e-09	UKBB
			Height	-0.05896	0.001731	8.029e-254	UKBB
			Hip circumference	-0.02645	0.002416	7.168e-28	UKBB
			Leg fat mass left	-0.01511	0.001929	4.75e-15	UKBB
			Leg fat mass right	-0.01544	0.001951	2.538e-15	UKBB
			Leg fat-free mass left	-0.02763	0.001607	3.059e-66	UKBB
			Leg fat-free mass right	-0.02738	0.001606	3.705e-65	UKBB
			Leg predicted mass left	-0.0274	0.001596	4.409e-66	UKBB
			Leg predicted mass right	-0.02723	0.001595	2.844e-65	UKBB
			No blood clot, bronchitis, emphysema, asthma, rhinitis, eczema or allergy diagnosed by doctor	0.006518	0.001143	1.189e-08	UKBB
			Pulse rate	-0.02109	0.002515	5.094e-17	UKBB
			Pulse rate	-0.02388	0.004257	2.033e-08	UKBB
			Sitting height	-0.04674	0.001885	1.297e-135	UKBB
			Trunk fat mass	-0.02884	0.002457	8.471e-32	UKBB
			Trunk fat percentage	-0.01608	0.002243	7.581e-13	UKBB
			Trunk fat-free mass	-0.03076	0.001537	3.985e-89	UKBB
			Trunk predicted mass	-0.03068	0.001532	3.235e-89	UKBB
			Waist circumference	-0.01405	0.002161	8.108e-11	UKBB
			Weight	-0.0338	0.002132	1.368e-56	UKBB
			Whole body fat mass	-0.02346	0.002381	6.593e-23	UKBB
			Whole body fat-free mass	-0.02984	0.001543	2.612e-83	UKBB
			Whole body water mass	-0.0297	0.001545	2.556e-82	UKBB
			Lymphocyte count	-0.02812	0.003619	7.79e-15	27863252
			Lymphocyte percentage of white cells	-0.02149	0.003581	1.948e-09	27863252
			Mean corpuscular hemoglobin	0.03154	0.003557	7.523e-19	27863252
			Mean corpuscular volume	0.0359	0.003548	4.545e-24	27863252
			Neutrophil percentage of white cells	0.0198	0.003587	3.417e-08	27863252
			Red blood cell count	-0.03224	0.003575	1.92e-19	27863252
			Allergic disease	-0.0321	0.0057	2.235e-08	29083406
			Myopia	NA	NA	3.3e-09	23468642
			Arm fat mass left	-0.01845	0.002392	1.233e-14	UKBB
			Arm fat mass right	-0.01869	0.002392	5.558e-15	UKBB
			Arm fat-free mass left	-0.02752	0.001551	2.262e-70	UKBB
			Arm fat-free mass right	-0.02668	0.00152	6.977e-69	UKBB
			Arm predicted mass left	-0.02723	0.001546	1.865e-69	UKBB
			Arm predicted mass right	-0.0263	0.001515	1.745e-67	UKBB
			Basal metabolic rate	-0.03047	0.001618	4.34e-79	UKBB
			Comparative height size at age 10	-0.03653	0.001665	1.415e-106	UKBB
			Forced expiratory volume in 1-second	-0.01442	0.00209	5.193e-12	UKBB
			Forced expiratory volume in 1-second, best measure	-0.0135	0.002297	4.209e-09	UKBB
			Forced expiratory volume in 1-second, predicted	-0.03051	0.002736	7.074e-29	UKBB
			Forced vital capacity	-0.01995	0.001982	7.918e-24	UKBB
			Forced vital capacity, best measure	-0.01971	0.002175	1.324e-19	UKBB
			Hair or balding pattern: pattern 4	0.01238	0.001395	7.23e-19	UKBB
			Hand grip strength left	-0.01155	0.00176	5.262e-11	UKBB
			Hand grip strength right	-0.0102	0.001763	7.346e-09	UKBB
			Hayfever, allergic rhinitis or eczema	-0.006233	0.001032	1.532e-09	UKBB
			Height	-0.05901	0.001731	4.198e-254	UKBB
			Hip circumference	-0.02642	0.002417	8.112e-28	UKBB
			Leg fat mass left	-0.0151	0.001929	5.006e-15	UKBB
			Leg fat mass right	-0.01544	0.001952	2.59e-15	UKBB
			Leg fat-free mass left	-0.02764	0.001607	2.718e-66	UKBB
			Leg fat-free mass right	-0.02739	0.001606	3.481e-65	UKBB
			Leg predicted mass left	-0.02742	0.001596	3.843e-66	UKBB
			Leg predicted mass right	-0.02724	0.001596	2.658e-65	UKBB
			No blood clot, bronchitis, emphysema, asthma, rhinitis, eczema or allergy diagnosed by doctor	0.006435	0.001143	1.823e-08	UKBB
			Pulse rate	-0.02111	0.002516	4.873e-17	UKBB
			Pulse rate	-0.02381	0.004258	2.249e-08	UKBB
			Sitting height	-0.0468	0.001885	6.331e-136	UKBB
			Trunk fat mass	-0.02884	0.002457	8.564e-32	UKBB
			Trunk fat percentage	-0.01607	0.002244	7.964e-13	UKBB
			Trunk fat-free mass	-0.03076	0.001537	4.251e-89	UKBB
			Trunk predicted mass	-0.03067	0.001532	3.754e-89	UKBB
			Waist circumference	-0.01402	0.002162	8.939e-11	UKBB
			Weight	-0.03379	0.002132	1.539e-56	UKBB
			Whole body fat mass	-0.02345	0.002381	7.043e-23	UKBB
			Whole body fat-free mass	-0.02984	0.001543	2.576e-83	UKBB
			Whole body water mass	-0.02971	0.001545	2.526e-82	UKBB
			Lymphocyte count	-0.02823	0.00362	6.23e-15	27863252
			Lymphocyte percentage of white cells	-0.02159	0.003582	1.665e-09	27863252
			Mean corpuscular hemoglobin	0.03169	0.003558	5.338e-19	27863252
			Mean corpuscular volume	0.03595	0.003548	3.969e-24	27863252
			Neutrophil percentage of white cells	0.01992	0.003588	2.804e-08	27863252
			Red blood cell count	-0.03233	0.003576	1.562e-19	27863252
			Allergic disease	-0.032	0.0057	2.473e-08	29083406
			Myopia	NA	NA	3.2e-09	23468642
			Arm fat mass left	-0.01836	0.002393	1.686e-14	UKBB
			Arm fat mass right	-0.01858	0.002392	7.891e-15	UKBB
			Arm fat-free mass left	-0.02748	0.001551	3.837e-70	UKBB
			Arm fat-free mass right	-0.02664	0.001521	1.068e-68	UKBB
			Arm predicted mass left	-0.02719	0.001546	3.222e-69	UKBB
			Arm predicted mass right	-0.02628	0.001515	2.344e-67	UKBB
			Basal metabolic rate	-0.03044	0.001618	6.603e-79	UKBB
			Comparative height size at age 10	-0.03656	0.001665	9.794e-107	UKBB
			Forced expiratory volume in 1-second	-0.01446	0.00209	4.656e-12	UKBB
			Forced expiratory volume in 1-second, best measure	-0.01355	0.002298	3.723e-09	UKBB
			Forced expiratory volume in 1-second, predicted	-0.03052	0.002736	6.869e-29	UKBB
			Forced vital capacity	-0.01999	0.001982	6.442e-24	UKBB
			Forced vital capacity, best measure	-0.01978	0.002175	9.947e-20	UKBB
			Hair or balding pattern: pattern 4	0.01244	0.001395	4.778e-19	UKBB
			Hand grip strength left	-0.01165	0.00176	3.633e-11	UKBB
			Hand grip strength right	-0.01026	0.001764	5.874e-09	UKBB
			Hayfever, allergic rhinitis or eczema	-0.00624	0.001032	1.473e-09	UKBB
			Height	-0.05904	0.001732	2.358e-254	UKBB
			Hip circumference	-0.02636	0.002417	1.109e-27	UKBB
			Leg fat mass left	-0.015	0.001929	7.704e-15	UKBB
			Leg fat mass right	-0.01535	0.001952	3.712e-15	UKBB
			Leg fat-free mass left	-0.02761	0.001607	3.826e-66	UKBB
			Leg fat-free mass right	-0.02735	0.001606	5.521e-65	UKBB
			Leg predicted mass left	-0.02739	0.001596	5.378e-66	UKBB
			Leg predicted mass right	-0.0272	0.001596	4.033e-65	UKBB
			No blood clot, bronchitis, emphysema, asthma, rhinitis, eczema or allergy diagnosed by doctor	0.00645	0.001143	1.696e-08	UKBB
			Pulse rate	-0.02117	0.002516	4.003e-17	UKBB
			Pulse rate	-0.02385	0.004258	2.153e-08	UKBB
			Sitting height	-0.04679	0.001885	7.915e-136	UKBB
			Trunk fat mass	-0.02871	0.002458	1.614e-31	UKBB
			Trunk fat percentage	-0.01596	0.002244	1.125e-12	UKBB
			Trunk fat-free mass	-0.03075	0.001537	5.28e-89	UKBB
			Trunk predicted mass	-0.03065	0.001532	5.544e-89	UKBB
			Waist circumference	-0.01393	0.002162	1.17e-10	UKBB
			Weight	-0.03371	0.002132	2.887e-56	UKBB
			Whole body fat mass	-0.02333	0.002382	1.166e-22	UKBB
			Whole body fat-free mass	-0.02982	0.001543	3.622e-83	UKBB
			Whole body water mass	-0.02968	0.001545	3.662e-82	UKBB
		rs7742179	Eosinophil count	0.023	0.003734	7.331e-10	27863252
			Eosinophil percentage of granulocytes	0.0216	0.003746	8.093e-09	27863252
			Eosinophil percentage of white cells	0.02213	0.00373	2.979e-09	27863252
			High light scatter percentage of red cells	0.02964	0.003753	2.846e-15	27863252
			High light scatter reticulocyte count	0.03351	0.003753	4.337e-19	27863252
			Monocyte percentage of white cells	-0.02382	0.00373	1.713e-10	27863252
			Neutrophil percentage of granulocytes	-0.02058	0.003747	3.961e-08	27863252
			Red blood cell count	0.02354	0.003718	2.455e-10	27863252
			Reticulocyte count	0.03661	0.00376	2.087e-22	27863252
			Reticulocyte fraction of red cells	0.03143	0.003758	6.025e-17	27863252
			Sum eosinophil basophil counts	0.02078	0.003738	2.722e-08	27863252
			IgA deficiency	-0.4095	0.04563	2.865e-19	27723758
			Age-related macular degeneration	NA	NA	4.26e-09	26691988
			Primary sclerosing cholangitis	-0.4081	0.032	1.811e-39	27992413
			Arm fat-free mass left	-0.01446	0.001619	4.298e-19	UKBB
			Arm fat-free mass right	-0.01421	0.001587	3.347e-19	UKBB
			Arm predicted mass left	-0.01444	0.001613	3.409e-19	UKBB
			Arm predicted mass right	-0.01393	0.001581	1.219e-18	UKBB
			Basal metabolic rate	-0.01645	0.001688	2.016e-22	UKBB
			Comparative height size at age 10	-0.01237	0.001738	1.136e-12	UKBB
			Height	-0.02302	0.001809	4.508e-37	UKBB
			Hip circumference	-0.01957	0.002522	8.486e-15	UKBB
			Intestinal malabsorption	-0.0008178	0.0001098	9.606e-14	UKBB
			Leg fat-free mass left	-0.0159	0.001677	2.486e-21	UKBB
			Leg fat-free mass right	-0.01568	0.001676	8.277e-21	UKBB
			Leg predicted mass left	-0.01579	0.001665	2.553e-21	UKBB
			Leg predicted mass right	-0.01563	0.001665	6.241e-21	UKBB
			Self-reported hypothyroidism or myxoedema	-0.004917	0.0005438	1.55e-19	UKBB
			Self-reported malabsorption or coeliac disease	-0.001997	0.0001673	7.768e-33	UKBB
			Self-reported psoriasis	-0.003307	0.0002722	5.784e-34	UKBB
			Self-reported sarcoidosis	-0.000655	0.0001121	5.12e-09	UKBB
			Sitting height	-0.02492	0.001968	9.9e-37	UKBB
			Treatment with levothyroxine sodium	-0.004492	0.0005012	3.166e-19	UKBB
			Trunk fat-free mass	-0.01642	0.001604	1.322e-24	UKBB
			Trunk predicted mass	-0.0163	0.001599	2.115e-24	UKBB
			Weight	-0.01811	0.002225	4.07e-16	UKBB
			Whole body fat-free mass	-0.01648	0.00161	1.363e-24	UKBB
			Whole body water mass	-0.01623	0.001613	7.932e-24	UKBB
			Rheumatoid arthritis	0.1655	0.02596	7.1e-11	24390342
			Rheumatoid arthritis	0.1044	0.01602	1.6e-11	24390342
			Rheumatoid arthritis	0.1222	0.01355	8.9e-20	24390342
		rs9268951	Body mass index males	-0.02969	0.005296	2.077e-08	28892062
			Body mass index	-0.02712	0.003906	3.832e-12	28892062
			Eosinophil count	0.04521	0.004041	4.75e-29	27863252
			Eosinophil percentage of granulocytes	0.02503	0.004046	6.185e-10	27863252
			Eosinophil percentage of white cells	0.02935	0.004038	3.613e-13	27863252
			Granulocyte count	0.04526	0.004066	9.023e-29	27863252
			Granulocyte percentage of myeloid white cells	0.02573	0.004041	1.924e-10	27863252
			Lymphocyte count	0.03111	0.004071	2.14e-14	27863252
			Monocyte percentage of white cells	-0.02436	0.004027	1.449e-09	27863252
			Myeloid white cell count	0.04467	0.004079	6.425e-28	27863252
			Neutrophil count	0.04172	0.004057	8.232e-25	27863252
			Neutrophil percentage of granulocytes	-0.02229	0.004046	3.594e-08	27863252
			Reticulocyte count	0.02725	0.004075	2.268e-11	27863252
			Reticulocyte fraction of red cells	0.02249	0.004073	3.329e-08	27863252
			Sum basophil neutrophil counts	0.04152	0.004065	1.705e-24	27863252
			Sum eosinophil basophil counts	0.04487	0.004045	1.358e-28	27863252
			Sum neutrophil eosinophil counts	0.04527	0.004059	6.843e-29	27863252
			White blood cell count	0.05043	0.004067	2.675e-35	27863252
			IgA deficiency	0.2831	0.05064	2.273e-08	27723758
			Inflammatory bowel disease	-0.179	0.0208	7.665e-18	26192919
			Ulcerative colitis	-0.3579	0.0269	1.64e-40	26192919
			Rheumatoid arthritis	0.5068	0.02769	3e-70	24390342
			Rheumatoid arthritis	0.6831	0.01804	1e-250	24390342
			Rheumatoid arthritis	0.6366	0.01489	1e-250	24390342
			Body mass index males	-0.03034	0.00524	7.024e-09	28892062
			Body mass index	-0.02836	0.003864	2.133e-13	28892062
			Eosinophil count	0.0446	0.00386	6.97e-31	27863252
			Eosinophil percentage of granulocytes	0.02466	0.003869	1.848e-10	27863252
			Eosinophil percentage of white cells	0.02891	0.003857	6.528e-14	27863252
			Granulocyte count	0.04404	0.003886	8.778e-30	27863252
			Granulocyte percentage of myeloid white cells	0.02441	0.003864	2.669e-10	27863252
			Lymphocyte count	0.03098	0.003893	1.719e-15	27863252
			Monocyte percentage of white cells	-0.02368	0.003852	7.824e-10	27863252
			Myeloid white cell count	0.04365	0.003897	4.008e-29	27863252
			Neutrophil count	0.04051	0.003876	1.44e-25	27863252
			Neutrophil percentage of granulocytes	-0.02179	0.003869	1.788e-08	27863252
			Reticulocyte count	0.0242	0.003889	4.862e-10	27863252
			Sum basophil neutrophil counts	0.04036	0.003883	2.683e-25	27863252
			Sum eosinophil basophil counts	0.04417	0.003864	2.96e-30	27863252
			Sum neutrophil eosinophil counts	0.04405	0.003879	6.765e-30	27863252
			White blood cell count	0.04961	0.003882	2.108e-37	27863252
			IgA deficiency	0.3338	0.05113	6.663e-11	27723758
			Inflammatory bowel disease	-0.1835	0.0206	5.894e-19	26192919
			Ulcerative colitis	-0.3514	0.0266	9.144e-40	26192919
			Rheumatoid arthritis	0.571	0.03022	1.1e-83	24390342
			Rheumatoid arthritis	0.6729	0.01958	1e-250	24390342
			Rheumatoid arthritis	0.6419	0.01612	1e-250	24390342
		rs174534	Eosinophil count	0.02232	0.003745	2.497e-09	27863252
			Granulocyte count	0.02158	0.003771	1.047e-08	27863252
			Granulocyte percentage of myeloid white cells	0.02744	0.003752	2.614e-13	27863252
			Hematocrit	-0.02388	0.003708	1.207e-10	27863252
			Hemoglobin concentration	-0.02723	0.003725	2.652e-13	27863252
			Mean corpuscular volume	0.02195	0.003708	3.207e-09	27863252
			Mean platelet volume	0.03523	0.003797	1.717e-20	27863252
			Monocyte percentage of white cells	-0.02525	0.003742	1.504e-11	27863252
			Platelet count	-0.03307	0.003828	5.746e-18	27863252
			Red blood cell count	-0.03317	0.003735	6.654e-19	27863252
			Red cell distribution width	0.04892	0.003716	1.405e-39	27863252
			Reticulocyte count	-0.02076	0.003774	3.768e-08	27863252
			Sum neutrophil eosinophil counts	0.02159	0.003765	9.747e-09	27863252
			ALA 18:3n3	-0.0147	0.001	2.699e-50	21829377
			Adrenic acid 22:4n6	0.0446	0.0021	7.28e-102	24823311
			Arachidonic acid 20:4n6	1.567	0.0278	8.36e-694	24823311
			Cis trans-18:2	-0.0029	0.0004	3.904e-11	25646338
			DPA 22:5n3	0.0702	0.003	8.26e-122	21829377
			Dihomo-gamma-linolenic acid	-0.349	0.0141	8.89e-135	24823311
			EPA 20:5n3	0.078	0.0051	3.195e-52	21829377
			Gamma-linolenic acid 18:3n6	0.0142	0.0009	1.337e-54	24823311
			Linoleic acid 18:2n6	-1.368	0.0444	1.89e-208	24823311
			Oleic acid 18:1n9	-0.2108	0.0203	2.626e-25	23362303
			Stearic acid 18:0	0.1444	0.0203	1.256e-12	23362303
			High density lipoprotein	0.0385	0.0051	3.677e-15	24097068
			High density lipoprotein	0.0391	0.0052	9.662e-15	20686565
			Low density lipoprotein	0.0484	0.0056	4.042e-18	24097068
			Low density lipoprotein	0.0467	0.0055	1.424e-17	20686565
			Total cholesterol	0.0489	0.0055	6.778e-19	24097068
			Total cholesterol	0.0473	0.0054	2.678e-18	20686565
			Triglycerides	-0.0435	0.005	9.183e-19	24097068
			Triglycerides	-0.0388	0.0051	1.401e-15	20686565
			HDL cholesterol	NA	NA	9.662e-15	20686565
			LDL cholesterol	NA	NA	1.424e-17	20686565
			Plasma alpha linolenic acid levels	NA	NA	2.7e-50	21829377
			Plasma docosapentaenoic acid levels	NA	NA	8.26e-122	21829377
			Plasma eicosapentaenoic acid levels	NA	NA	3.2e-52	21829377
			Plasma oleic acid	NA	NA	2.63e-25	23362303
			Plasma stearic acid	NA	NA	1.26e-12	23362303
			Total cholesterol	NA	NA	2.678e-18	20686565
			Triglycerides	NA	NA	1.401e-15	20686565
			Plasma omega 6 polyunsaturated fatty acid levels dihomo gamma linolenic acid	-0.177	0.01563	1e-29	26584805
			Trans fatty acid levels	0.0029	0.0004391	4e-11	25646338
			Height	0.01143	0.001814	2.96e-10	UKBB
			Pulse rate	-0.0288	0.00263	6.591e-28	UKBB
			Pulse rate	-0.02674	0.00446	2.019e-09	UKBB
			Eosinophil count	0.02319	0.003755	6.619e-10	27863252
			Granulocyte count	0.02204	0.003781	5.58e-09	27863252
			Granulocyte percentage of myeloid white cells	0.02632	0.003763	2.635e-12	27863252
			Hematocrit	-0.02379	0.003719	1.577e-10	27863252
			Hemoglobin concentration	-0.02709	0.003735	4.044e-13	27863252
			Mean corpuscular volume	0.02119	0.003718	1.211e-08	27863252
			Mean platelet volume	0.03505	0.003807	3.405e-20	27863252
			Monocyte percentage of white cells	-0.02428	0.003753	9.787e-11	27863252
			Platelet count	-0.03176	0.003839	1.309e-16	27863252
			Red blood cell count	-0.03264	0.003746	2.898e-18	27863252
			Red cell distribution width	0.05009	0.003726	3.355e-41	27863252
			Sum eosinophil basophil counts	0.02084	0.003759	2.969e-08	27863252
			Sum neutrophil eosinophil counts	0.02199	0.003775	5.715e-09	27863252
			ALA 18:3n3	-0.0148	0.001	4.163e-50	21829377
			Adrenic acid 22:4n6	0.045	0.0021	7.07e-102	24823311
			Arachidonic acid 20:4n6	1.579	0.028	2.16E-691	24823311
			Cis trans-18:2	-0.0029	0.0004	5.203e-11	25646338
			DPA 22:5n3	0.0706	0.003	2.52e-121	21829377
			Dihomo-gamma-linolenic acid	-0.3517	0.0142	3.68e-135	24823311
			EPA 20:5n3	0.0788	0.0052	4.449e-52	21829377
			Gamma-linolenic acid 18:3n6	0.0143	0.0009	1.043e-54	24823311
			Linoleic acid 18:2n6	-1.377	0.0447	2.36e-208	24823311
			Oleic acid 18:1n9	-0.2121	0.0204	2.53e-25	23362303
			Stearic acid 18:0	0.1453	0.0205	1.293e-12	23362303
			High density lipoprotein	0.0412	0.0051	4.849e-17	24097068
			High density lipoprotein	0.0418	0.0052	1.404e-16	20686565
			Low density lipoprotein	0.0494	0.0056	1.166e-18	24097068
			Low density lipoprotein	0.0474	0.0055	4.319e-18	20686565
			Total cholesterol	0.0505	0.0055	4.536e-20	24097068
			Total cholesterol	0.0489	0.0054	2.108e-19	20686565
			Triglycerides	-0.0406	0.005	2.045e-16	24097068
			Triglycerides	-0.0402	0.0051	1.549e-16	20686565
			HDL cholesterol	NA	NA	1.404e-16	20686565
			LDL cholesterol	NA	NA	4.319e-18	20686565
			Plasma alpha linolenic acid levels	NA	NA	4.16e-50	21829377
			Plasma docosapentaenoic acid levels	NA	NA	2.52e-121	21829377
			Plasma eicosapentaenoic acid levels	NA	NA	4.45e-52	21829377
			Plasma oleic acid	NA	NA	2.53e-25	23362303
			Plasma stearic acid	NA	NA	1.29e-12	23362303
			Total cholesterol	NA	NA	2.108e-19	20686565
			Triglycerides	NA	NA	1.549e-16	20686565
			Trans fatty acid levels	-0.0029	0.0004413	5e-11	25646338
			Height	0.01156	0.001823	2.275e-10	UKBB
			Pulse rate	-0.02861	0.002643	2.635e-27	UKBB
			Pulse rate	-0.02656	0.004486	3.211e-09	UKBB
			Eosinophil count	0.02387	0.003818	4.056e-10	27863252
			Granulocyte count	0.02537	0.003845	4.148e-11	27863252
			Granulocyte percentage of myeloid white cells	0.03016	0.003826	3.17e-15	27863252
			Hematocrit	-0.02399	0.003781	2.227e-10	27863252
			Hemoglobin concentration	-0.02685	0.003798	1.54e-12	27863252
			Mean corpuscular volume	0.02301	0.00378	1.155e-09	27863252
			Mean platelet volume	0.03953	0.00387	1.724e-24	27863252
			Monocyte percentage of white cells	-0.02788	0.003816	2.762e-13	27863252
			Myeloid white cell count	0.02284	0.003855	3.147e-09	27863252
			Neutrophil count	0.02288	0.003836	2.446e-09	27863252
			Platelet count	-0.03624	0.003902	1.579e-20	27863252
			Red blood cell count	-0.03364	0.003808	1.026e-18	27863252
			Red cell distribution width	0.05242	0.003789	1.55e-43	27863252
			Reticulocyte count	-0.02152	0.003848	2.245e-08	27863252
			Sum basophil neutrophil counts	0.02315	0.003842	1.695e-09	27863252
			Sum eosinophil basophil counts	0.02232	0.003822	5.21e-09	27863252
			Sum neutrophil eosinophil counts	0.02516	0.003839	5.625e-11	27863252
			White blood cell count	0.02173	0.003838	1.492e-08	27863252
			ALA 18:3n3	-0.0154	0.001	1.394e-54	21829377
			Adrenic acid 22:4n6	0.0474	0.002	4.89e-120	24823311
			Arachidonic acid 20:4n6	1.664	0.0271	1.96E-823	24823311
			Cis trans-18:2	-0.0031	0.0004	1.281e-12	25646338
			DPA 22:5n3	0.0738	0.003	4.43e-136	21829377
			Dihomo-gamma-linolenic acid	-0.3761	0.0142	1.47e-154	24823311
			EPA 20:5n3	0.0834	0.0052	5.371e-58	21829377
			Gamma-linolenic acid 18:3n6	0.0147	0.0009	5.209e-59	24823311
			Linoleic acid 18:2n6	-1.431	0.0444	4.21e-228	24823311
			Oleic acid 18:1n9	-0.2261	0.0204	1.912e-28	23362303
			Palmitoleic acid 16:1n7	-0.021	0.0034	8.226e-10	23362303
			Stearic acid 18:0	0.1669	0.0206	4.87e-16	23362303
			High density lipoprotein	0.0332	0.0037	7.897e-20	24097068
			High density lipoprotein	0.045	0.0053	1.27e-18	20686565
			Low density lipoprotein	0.05	0.004	1.068e-34	24097068
			Low density lipoprotein	0.0506	0.0057	9.617e-20	20686565
			Total cholesterol	0.0461	0.0038	2.454e-32	24097068
			Total cholesterol	0.0511	0.0055	1.67e-20	20686565
			Triglycerides	-0.0387	0.0036	3.46e-28	24097068
			Triglycerides	-0.0432	0.0052	1.47e-19	20686565
			C11orf10 gene expression in adipose tissue	NA	NA	1.7e-12	22001757
			C11orf10 gene expression in peripheral blood leucocytes	NA	NA	1.2e-11	22001757
			HDL cholesterol	NA	NA	1.27e-18	20686565
			LDL cholesterol	NA	NA	9.617e-20	20686565
			Plasma alpha linolenic acid levels	NA	NA	1.39e-54	21829377
			Plasma docosapentaenoic acid levels	NA	NA	4.43e-136	21829377
			Plasma eicosapentaenoic acid levels	NA	NA	5e-58	21829377
			Plasma oleic acid	NA	NA	1.91e-28	23362303
			Plasma palmitoleic acid	NA	NA	8.23e-10	23362303
			Plasma stearic acid	NA	NA	4.87e-16	23362303
			RR interval	NA	NA	2.87e-08	20639392
			Total cholesterol	NA	NA	1.67e-20	20686565
			Triglycerides	NA	NA	1.47e-19	20686565
			Blood metabolite levels	-0.026	0.003488	9e-14	24816252
			Phospholipid levels plasma	-0.08	0.004982	5e-58	21829377
			Trans fatty acid levels	-0.0031	0.0004348	1e-12	25646338
			Asthma	0.004712	0.0008357	1.711e-08	UKBB
			Average weekly champagne plus white wine intake	-0.01446	0.002622	3.493e-08	UKBB
			Height	0.01297	0.001854	2.629e-12	UKBB
			Nap during day	-0.00892	0.001546	7.995e-09	UKBB
			Pulse rate	-0.03183	0.002687	2.345e-32	UKBB
			Pulse rate	-0.03032	0.004568	3.236e-11	UKBB
			Self-reported asthma	0.004913	0.0008373	4.426e-09	UKBB
			Phospholipids	NA	NA	5e-58	21829377
			Red blood cell count	-0.02948	0.005326	3.117e-08	27863252
			Height	0.01488	0.002582	8.409e-09	UKBB
			Pulse rate	-0.03763	0.003742	8.725e-24	UKBB
			Pulse rate	-0.04402	0.006346	4.041e-12	UKBB
			Red blood cell count	-0.02972	0.005305	2.123e-08	27863252
			ALA 18:3n3	-0.0157	0.0013	9.042e-34	21829377
			Adrenic acid 22:4n6	0.0417	0.0026	1.663e-57	24823311
			Arachidonic acid 20:4n6	1.536	0.0375	6.48E-368	24823311
			DPA 22:5n3	0.0616	0.0038	8.122e-60	21829377
			Dihomo-gamma-linolenic acid	-0.118	0.0189	4.372e-10	24823311
			EPA 20:5n3	0.0813	0.0066	3.486e-35	21829377
			Gamma-linolenic acid 18:3n6	0.014	0.0013	4.766e-28	24823311
			Linoleic acid 18:2n6	-1.559	0.06	9.98e-149	24823311
			Oleic acid 18:1n9	-0.2275	0.0261	2.809e-18	23362303
			Stearic acid 18:0	0.1622	0.0276	4.014e-09	23362303
			Height	0.021	0.0036	1.1e-08	28146470
			Height	0.02	0.0034	3.7e-09	28146470
			High density lipoprotein	0.0404	0.0047	2.414e-17	24097068
			High density lipoprotein	0.0542	0.007	1.831e-14	20686565
			Low density lipoprotein	0.0504	0.0051	4.418e-21	24097068
			Low density lipoprotein	0.0554	0.0074	2.945e-13	20686565
			Total cholesterol	0.0462	0.0049	1.173e-19	24097068
			Total cholesterol	0.058	0.0073	7.944e-15	20686565
			Triglycerides	-0.0427	0.0047	1.611e-18	24097068
			Triglycerides	-0.0429	0.0068	5.934e-10	20686565
			HDL cholesterol	NA	NA	1.831e-14	20686565
			HDL cholesterol	NA	NA	2.69e-09	23063622
			LDL cholesterol	NA	NA	4.39e-13	19060911
			LDL cholesterol	NA	NA	2.945e-13	20686565
			LDL cholesterol	NA	NA	4e-13	21347282
			Plasma alpha linolenic acid levels	NA	NA	9.04e-34	21829377
			Plasma docosapentaenoic acid levels	NA	NA	8.12e-60	21829377
			Plasma eicosapentaenoic acid levels	NA	NA	3.49e-35	21829377
			Plasma oleic acid	NA	NA	2.81e-18	23362303
			Plasma stearic acid	NA	NA	4.01e-09	23362303
			Total cholesterol	NA	NA	1.48e-10	19060911
			Total cholesterol	NA	NA	7.944e-15	20686565
			Triglycerides	NA	NA	5.934e-10	20686565
			Fasting glucose	0.019	0.003	2.52e-10	22885924
			Cholesterol total	0.09	0.01415	2e-10	19060911
			LDL cholesterol	0.11	0.01516	4e-13	19060911
			Height	0.01496	0.002581	6.842e-09	UKBB
			Pulse rate	-0.0374	0.00374	1.548e-23	UKBB
			Pulse rate	-0.04353	0.006345	6.848e-12	UKBB
			Cholesterol	NA	NA	2e-10	19060911
			Cholesterol ldl	NA	NA	4e-13	19060911
		rs12920514	Platelet count	0.02462	0.004234	6.072e-09	27863252
			Arm fat percentage right	-0.01203	0.002157	2.475e-08	UKBB
			Trunk fat mass	-0.0162	0.002856	1.418e-08	UKBB
			Weight	-0.01357	0.002479	4.429e-08	UKBB
			Mean corpuscular volume	-0.02203	0.00394	2.252e-08	27863252
			Arm fat mass left	-0.01557	0.002638	3.607e-09	UKBB
			Arm fat mass right	-0.01559	0.002637	3.414e-09	UKBB
			Arm fat percentage left	-0.01171	0.002037	8.971e-09	UKBB
			Arm fat percentage right	-0.01223	0.002047	2.288e-09	UKBB
			Hip circumference	-0.01583	0.002666	2.872e-09	UKBB
			Leg fat-free mass left	-0.009954	0.001772	1.951e-08	UKBB
			Leg fat-free mass right	-0.01006	0.001772	1.364e-08	UKBB
			Leg predicted mass left	-0.01004	0.00176	1.172e-08	UKBB
			Leg predicted mass right	-0.01003	0.00176	1.196e-08	UKBB
			Trunk fat mass	-0.0169	0.00271	4.526e-10	UKBB
			Trunk fat percentage	-0.01424	0.002474	8.604e-09	UKBB
			Weight	-0.01474	0.002352	3.648e-10	UKBB
			Whole body fat mass	-0.01529	0.002626	5.801e-09	UKBB
			Platelet count	0.02401	0.004046	2.955e-09	27863252
			Platelet count	0.02436	0.004151	4.429e-09	27863252
			Platelet count	0.02304	0.003964	6.218e-09	27863252
		rs2071699	Plasma carcinoembryonic antigen CEA levels	NA	NA	8.25e-13	23300138
			Elevated serum carcinoembryonic antigen levels	NA	NA	3e-10	24941225
			Mean platelet volume	0.02176	0.003695	3.85e-09	27863252
			Alcohol intake frequency	0.02002	0.003596	2.598e-08	UKBB
			Cholelithiasis	-0.002012	0.0003507	9.613e-09	UKBB
			Self-reported high cholesterol	-0.004759	0.0008057	3.492e-09	UKBB
			Sitting height	0.01118	0.0019	3.982e-09	UKBB
			Sodium in urine	0.0165	0.002393	5.472e-12	UKBB
		rs6062496	Crohns disease	0.1443	0.0249	7.228e-09	26192919
			Inflammatory bowel disease	0.165	0.018	5.479e-20	26192919
			Ulcerative colitis	0.1585	0.0224	1.468e-12	26192919
			Crohns disease	NA	NA	3e-13	28067908
			Inflammatory bowel disease	NA	NA	2e-33	26192919
			Inflammatory bowel disease	NA	NA	3e-26	28067908
			Ulcerative colitis	NA	NA	9e-17	28067908
			Current tobacco smoking	0.007318	0.001326	3.387e-08	UKBB
			Forced vital capacity	-0.01316	0.001978	2.88e-11	UKBB
			Forced vital capacity, best measure	-0.01363	0.00217	3.385e-10	UKBB
	Don't associated with confounding factors	rs3820333	Inflammatory bowel disease	0.0992	0.0178	2.486e-08	26192919
			Ulcerative colitis	0.1734	0.0223	6.98e-15	26192919
			Self-reported ulcerative colitis	0.0009996	0.0001823	4.171e-08	UKBB
			Inflammatory bowel disease	0.0992	0.0178	2.362e-08	26192919
			Ulcerative colitis	0.1734	0.0222	6.3e-15	26192919
			Self-reported ulcerative colitis	0.001006	0.0001823	3.421e-08	UKBB
			Inflammatory bowel disease	0.099	0.0178	2.432e-08	26192919
			Ulcerative colitis	NA	NA	7.2e-18	23128233
			Ulcerative colitis	0.1728	0.0222	7.372e-15	26192919
			Self-reported ulcerative colitis	0.001009	0.0001822	3.06e-08	UKBB
			Selective immunoglobulin A deficiency IgAD	NA	NA	7e-09	20694011
			Ulcerative colitis	NA	NA	6.7e-09	19122664
			Ulcerative colitis	NA	NA	1.4e-08	20228799
			Inflammatory bowel disease	0.0983	0.0177	2.965e-08	26192919
			Ulcerative colitis	NA	NA	6.88e-18	23128233
			Ulcerative colitis	0.1718	0.0222	9.809e-15	26192919
			Ulcerative colitis	NA	NA	7e-09	19122664
			Ulcerative colitis	0.1698	0.013	6e-39	26192919
			Self-reported ulcerative colitis	0.001005	0.0001823	3.487e-08	UKBB
			Colitis ulcerative	NA	NA	7e-09	19122664
			Inflammatory bowel disease	0.0994	0.0178	2.249e-08	26192919
			Ulcerative colitis	0.1726	0.0223	9.017e-15	26192919
			Self-reported ulcerative colitis	0.001001	0.0001823	3.964e-08	UKBB
		rs10799591	Inflammatory bowel disease	0.1056	0.0168	3.162e-10	26192919
			Ulcerative colitis	0.1837	0.0213	5.424e-18	26192919
			Inflammatory bowel disease	0.1122	0.0176	1.744e-10	26192919
			Ulcerative colitis	0.1983	0.0223	6.04e-19	26192919
			Inflammatory bowel disease	0.0978	0.0169	6.765e-09	26192919
			Ulcerative colitis	0.1778	0.0213	7.894e-17	26192919
			Inflammatory bowel disease	0.1126	0.0176	1.528e-10	26192919
			Ulcerative colitis	0.1984	0.0223	6.295e-19	26192919
			Inflammatory bowel disease	0.1048	0.0167	3.927e-10	26192919
			Ulcerative colitis	0.1848	0.0212	2.618e-18	26192919
		rs76418789	Crohns disease	NA	NA	2e-10	23850713
		rs924080	Behcets disease	NA	NA	6.69e-09	20622878
			Irritible bowel syndrome	NA	NA	6.3e-13	18587394
			Crohns disease	NA	NA	1e-20	23128233
			Crohns disease	-0.2024	0.0231	2.054e-18	26192919
			Inflammatory bowel disease	-0.1608	0.017	3.358e-21	26192919
			Ulcerative colitis	-0.1235	0.0215	8.798e-09	26192919
			Behcets disease	NA	NA	7e-09	20622878
			Self-reported crohns disease	-0.000788	0.0001349	5.143e-09	UKBB
			Behcet syndrome	NA	NA	7e-09	20622878
			Irritible bowel syndrome	NA	NA	6.1e-13	18587394
			Crohns disease	NA	NA	3.8e-22	23128233
			Crohns disease	-0.2015	0.023	2.01e-18	26192919
			Inflammatory bowel disease	-0.1582	0.0169	8.313e-21	26192919
			Ulcerative colitis	-0.1217	0.0213	1.142e-08	26192919
			Self-reported crohns disease	-0.0007961	0.000135	3.707e-09	UKBB
			Crohns disease	-0.307	0.0257	8.786e-33	26192919
			Inflammatory bowel disease	-0.2401	0.0187	8.681e-38	26192919
			Ulcerative colitis	-0.1831	0.0235	6.836e-15	26192919
			Self-reported crohns disease	-0.0008662	0.0001433	1.505e-09	UKBB
			Crohns disease	-0.204	0.023	8.351e-19	26192919
			Inflammatory bowel disease	-0.159	0.0169	6.047e-21	26192919
			Ulcerative colitis	-0.1216	0.0214	1.267e-08	26192919
			Self-reported crohns disease	-0.0007948	0.0001351	4.019e-09	UKBB
			Crohns disease	-0.2036	0.023	9.508e-19	26192919
			Inflammatory bowel disease	-0.159	0.0169	5.803e-21	26192919
			Ulcerative colitis	-0.1214	0.0214	1.324e-08	26192919
			Self-reported crohns disease	-0.0007906	0.0001351	4.845e-09	UKBB
		rs3766920	Inflammatory bowel disease	0.3001	0.05004	2e-09	27569725
		rs3771156	Eosinophil count	0.0673	0.003917	3.579e-66	27863252
			Eosinophil percentage of granulocytes	0.0656	0.00393	1.542e-62	27863252
			Eosinophil percentage of white cells	0.06654	0.003913	7.71e-65	27863252
			Neutrophil percentage of granulocytes	-0.06041	0.003931	2.685e-53	27863252
			Sum eosinophil basophil counts	0.06279	0.003922	1.111e-57	27863252
			Allergic disease	0.0488	0.0063	1.022e-14	29083406
			Asthma	0.009057	0.0008546	3.058e-26	UKBB
			Doctor diagnosed asthma	0.01251	0.001782	2.163e-12	UKBB
			Doctor diagnosed hayfever or allergic rhinitis	0.01334	0.002242	2.678e-09	UKBB
			Hayfever, allergic rhinitis or eczema	0.009381	0.001128	8.902e-17	UKBB
			No blood clot, bronchitis, emphysema, asthma, rhinitis, eczema or allergy diagnosed by doctor	-0.01406	0.001249	2.21e-29	UKBB
			Self-reported asthma	0.00925	0.0008561	3.343e-27	UKBB
			Self-reported hayfever or allergic rhinitis	0.004544	0.0006219	2.755e-13	UKBB
			Treatment with ventolin 100micrograms inhaler	0.003011	0.0004477	1.756e-11	UKBB
			Wheeze or whistling in the chest in last year	0.008611	0.001093	3.306e-15	UKBB
			Asthma	0.1036	0.01361	2.67e-14	29273806
			Asthma	0.09721	0.01295	6.12e-14	29273806
			Eosinophil count	0.06785	0.003914	2.616e-67	27863252
			Eosinophil percentage of granulocytes	0.06591	0.003928	3.515e-63	27863252
			Eosinophil percentage of white cells	0.06696	0.003911	1.064e-65	27863252
			Neutrophil percentage of granulocytes	-0.0606	0.003929	1.131e-53	27863252
			Sum eosinophil basophil counts	0.06325	0.00392	1.425e-58	27863252
			Allergic disease	0.0489	0.0063	7.878e-15	29083406
			Asthma	0.009078	0.0008539	2.158e-26	UKBB
			Doctor diagnosed asthma	0.01244	0.00178	2.867e-12	UKBB
			Doctor diagnosed hayfever or allergic rhinitis	0.01341	0.002241	2.145e-09	UKBB
			Hayfever, allergic rhinitis or eczema	0.009347	0.001127	1.081e-16	UKBB
			No blood clot, bronchitis, emphysema, asthma, rhinitis, eczema or allergy diagnosed by doctor	-0.01407	0.001248	1.794e-29	UKBB
			Self-reported asthma	0.009279	0.0008554	2.087e-27	UKBB
			Self-reported hayfever or allergic rhinitis	0.004617	0.0006214	1.097e-13	UKBB
			Treatment with ventolin 100micrograms inhaler	0.003018	0.0004473	1.512e-11	UKBB
			Wheeze or whistling in the chest in last year	0.008665	0.001092	2.101e-15	UKBB
			Asthma	0.1036	0.01372	4.18e-14	29273806
			Asthma	0.09834	0.01293	2.81e-14	29273806
			Eosinophil count	0.06741	0.003916	2.042e-66	27863252
			Eosinophil percentage of granulocytes	0.06559	0.00393	1.507e-62	27863252
			Eosinophil percentage of white cells	0.06662	0.003913	5.163e-65	27863252
			Neutrophil percentage of granulocytes	-0.06037	0.00393	3.052e-53	27863252
			Sum eosinophil basophil counts	0.06288	0.003921	7.281e-58	27863252
			Allergic disease	0.0486	0.0063	1.127e-14	29083406
			Asthma	0.00904	0.0008545	3.744e-26	UKBB
			Doctor diagnosed asthma	0.01247	0.001781	2.576e-12	UKBB
			Doctor diagnosed hayfever or allergic rhinitis	0.01338	0.002242	2.422e-09	UKBB
			Hayfever, allergic rhinitis or eczema	0.009372	0.001128	9.428e-17	UKBB
			No blood clot, bronchitis, emphysema, asthma, rhinitis, eczema or allergy diagnosed by doctor	-0.01404	0.001249	2.656e-29	UKBB
			Self-reported asthma	0.009233	0.0008561	4.089e-27	UKBB
			Self-reported hayfever or allergic rhinitis	0.004554	0.0006219	2.431e-13	UKBB
			Treatment with ventolin 100micrograms inhaler	0.003006	0.0004476	1.891e-11	UKBB
			Wheeze or whistling in the chest in last year	0.008591	0.001093	3.78e-15	UKBB
			Eosinophil count	0.06741	0.003921	3.128e-66	27863252
			Eosinophil percentage of granulocytes	0.0656	0.003935	2.167e-62	27863252
			Eosinophil percentage of white cells	0.06661	0.003918	8.288e-65	27863252
			Neutrophil percentage of granulocytes	-0.0603	0.003936	5.484e-53	27863252
			Sum eosinophil basophil counts	0.06279	0.003927	1.524e-57	27863252
			Allergic disease	0.0486	0.0063	1.203e-14	29083406
			Asthma	0.009039	0.0008543	3.697e-26	UKBB
			Doctor diagnosed asthma	0.01248	0.001781	2.473e-12	UKBB
			Doctor diagnosed hayfever or allergic rhinitis	0.01338	0.002242	2.393e-09	UKBB
			Hayfever, allergic rhinitis or eczema	0.009362	0.001127	1.006e-16	UKBB
			No blood clot, bronchitis, emphysema, asthma, rhinitis, eczema or allergy diagnosed by doctor	-0.01403	0.001249	2.871e-29	UKBB
			Self-reported asthma	0.009231	0.0008559	4.057e-27	UKBB
			Self-reported hayfever or allergic rhinitis	0.004552	0.0006218	2.469e-13	UKBB
			Treatment with ventolin 100micrograms inhaler	0.003003	0.0004475	1.95e-11	UKBB
			Wheeze or whistling in the chest in last year	0.008587	0.001092	3.847e-15	UKBB
			Eosinophil count	0.06713	0.003917	7.358e-66	27863252
			Eosinophil percentage of granulocytes	0.0654	0.003931	3.629e-62	27863252
			Eosinophil percentage of white cells	0.06635	0.003914	1.79e-64	27863252
			Neutrophil percentage of granulocytes	-0.06022	0.003931	5.809e-53	27863252
			Sum eosinophil basophil counts	0.06264	0.003922	2.045e-57	27863252
			Allergic disease	0.0488	0.0063	8.994e-15	29083406
			Asthma	0.009053	0.0008545	3.213e-26	UKBB
			Doctor diagnosed asthma	0.01248	0.001781	2.442e-12	UKBB
			Doctor diagnosed hayfever or allergic rhinitis	0.01335	0.002242	2.656e-09	UKBB
			Hayfever, allergic rhinitis or eczema	0.009364	0.001128	1.008e-16	UKBB
			No blood clot, bronchitis, emphysema, asthma, rhinitis, eczema or allergy diagnosed by doctor	-0.01404	0.001249	2.656e-29	UKBB
			Self-reported asthma	0.009238	0.0008561	3.835e-27	UKBB
			Self-reported hayfever or allergic rhinitis	0.00454	0.0006219	2.885e-13	UKBB
			Treatment with ventolin 100micrograms inhaler	0.003008	0.0004476	1.836e-11	UKBB
			Wheeze or whistling in the chest in last year	0.008594	0.001093	3.702e-15	UKBB
		rs2396495	Inflammatory bowel disease	-0.06616	0.0104	2e-10	26192919
			Ulcerative colitis	-0.07294	0.01316	3e-08	26192919
			Primary biliary cirrhosis	-0.1985	0.0312	2e-10	26394269
		rs2953155	Monocyte count	-0.02233	0.003605	5.838e-10	27863252
			Monocyte percentage of white cells	-0.02025	0.003597	1.826e-08	27863252
			Monocyte count	-0.0333	0.004624	5.971e-13	27863252
			Monocyte percentage of white cells	-0.0289	0.004615	3.817e-10	27863252
			Inflammatory bowel disease	0.1462	0.0228	1.555e-10	26192919
			Ulcerative colitis	0.1926	0.0285	1.379e-11	26192919
			Monocyte count	0.0333	0.004625	6e-13	27863252
			Granulocyte percentage of myeloid white cells	0.02066	0.003577	7.643e-09	27863252
			Monocyte count	-0.02303	0.003573	1.151e-10	27863252
			Monocyte percentage of white cells	-0.02192	0.003566	7.903e-10	27863252
			Monocyte count	-0.02257	0.003606	3.834e-10	27863252
			Monocyte percentage of white cells	-0.0203	0.003598	1.678e-08	27863252
			Monocyte count	-0.02227	0.003623	7.938e-10	27863252
			Monocyte percentage of white cells	-0.02045	0.003616	1.543e-08	27863252
		rs62322747	Allergic disease	-0.053	0.006	1.673e-18	29083406
			Asthma	-0.006115	0.0008259	1.327e-13	UKBB
			Hayfever, allergic rhinitis or eczema	-0.01224	0.00109	2.802e-29	UKBB
			No blood clot, bronchitis, emphysema, asthma, rhinitis, eczema or allergy diagnosed by doctor	0.01379	0.001207	3.419e-30	UKBB
			Self-reported asthma	-0.006042	0.0008274	2.827e-13	UKBB
			Self-reported hayfever or allergic rhinitis	-0.003757	0.000601	4.086e-10	UKBB
			Allergic disease	-0.053	0.006	1.551e-18	29083406
			Asthma	-0.00613	0.0008261	1.167e-13	UKBB
			Hayfever, allergic rhinitis or eczema	-0.01227	0.00109	2.156e-29	UKBB
			No blood clot, bronchitis, emphysema, asthma, rhinitis, eczema or allergy diagnosed by doctor	0.01377	0.001208	4.286e-30	UKBB
			Self-reported asthma	-0.00606	0.0008276	2.443e-13	UKBB
			Self-reported hayfever or allergic rhinitis	-0.003734	0.0006011	5.245e-10	UKBB
			Eosinophil percentage of white cells	-0.02091	0.003787	3.353e-08	27863252
			Allergic disease	-0.0536	0.006	7.711e-19	29083406
			Asthma	-0.006175	0.000826	7.694e-14	UKBB
			Hayfever, allergic rhinitis or eczema	-0.01223	0.00109	3.236e-29	UKBB
			No blood clot, bronchitis, emphysema, asthma, rhinitis, eczema or allergy diagnosed by doctor	0.01377	0.001208	4.289e-30	UKBB
			Self-reported asthma	-0.006098	0.0008275	1.73e-13	UKBB
			Self-reported hayfever or allergic rhinitis	-0.003766	0.0006011	3.728e-10	UKBB
			Allergic disease	-0.0526	0.006	3.136e-18	29083406
			Allergy	NA	NA	4e-11	27182965
			Asthma	-0.006087	0.0008256	1.673e-13	UKBB
			Hayfever, allergic rhinitis or eczema	-0.01231	0.001089	1.347e-29	UKBB
			No blood clot, bronchitis, emphysema, asthma, rhinitis, eczema or allergy diagnosed by doctor	0.01381	0.001207	2.684e-30	UKBB
			Self-reported asthma	-0.006015	0.0008271	3.521e-13	UKBB
			Self-reported hayfever or allergic rhinitis	-0.003726	0.0006008	5.576e-10	UKBB
		rs254560	Ulcerative colitis	NA	NA	1.25e-09	21297633
			Ulcerative colitis	NA	NA	2.55e-09	23128233
			Inflammatory bowel disease	-0.0995	0.0171	6.159e-09	26192919
			Ulcerative colitis	-0.1213	0.0215	1.603e-08	26192919
			Inflammatory bowel disease	-0.06149	0.01004	9e-10	26192919
			Ulcerative colitis	-0.06766	0.01107	1e-09	21297633
			Ulcerative colitis	NA	NA	3e-09	23128233
			Ulcerative colitis	-0.07918	0.01266	4e-10	26192919
			Ulcerative colitis	NA	NA	3e-08	28067908
			Colitis ulcerative	NA	NA	1e-09	21297633
			Forced vital capacity, best measure	0.01273	0.002302	3.25e-08	UKBB
			Forced vital capacity, best measure	0.01272	0.002302	3.278e-08	UKBB
			Forced vital capacity, best measure	0.01283	0.002303	2.572e-08	UKBB
		rs11741861	Inflammatory bowel disease	NA	NA	2.94e-37	23128233
			Crohns disease	-0.317	0.039	4.596e-16	26192919
			Inflammatory bowel disease	-0.1898	0.03	2.394e-10	26192919
			Crohns disease	-0.2846	0.02047	6e-44	26192919
			Crohns disease	NA	NA	2e-19	28067908
			Inflammatory bowel disease	NA	NA	3e-37	23128233
			Inflammatory bowel disease	NA	NA	3e-15	28067908
			Crohns disease	NA	NA	1.8e-18	23128233
			Crohns disease	-0.3124	0.0379	1.618e-16	26192919
			Inflammatory bowel disease	-0.1896	0.0293	9.462e-11	26192919
			Crohns disease	-0.3196	0.0391	3.118e-16	26192919
			Inflammatory bowel disease	-0.1885	0.03	3.36e-10	26192919
			Crohns disease	-0.3194	0.0393	4.22e-16	26192919
			Inflammatory bowel disease	-0.189	0.0301	3.404e-10	26192919
			Irritible bowel syndrome	NA	NA	1.1e-10	18587394
			Crohns disease	NA	NA	1.8e-18	23128233
			Crohns disease	-0.3111	0.0379	2.084e-16	26192919
			Inflammatory bowel disease	-0.1878	0.0293	1.376e-10	26192919
		rs755374	Crohns disease	0.1767	0.0256	4.702e-12	26192919
			Inflammatory bowel disease	0.1563	0.0186	4.732e-17	26192919
			Ulcerative colitis	0.1475	0.0232	2.033e-10	26192919
			Pediatric autoimmune diseases	NA	NA	2e-10	26301688
			Self-reported psoriasis	-0.001919	0.0002805	7.784e-12	UKBB
			Crohns disease	0.1704	0.0255	2.275e-11	26192919
			Inflammatory bowel disease	0.1564	0.0185	3.26e-17	26192919
			Ulcerative colitis	0.1516	0.0231	5.299e-11	26192919
			Crohns disease	0.1706	0.01265	2e-41	26192919
			Crohns disease	NA	NA	1e-27	28067908
			Inflammatory bowel disease	0.1559	0.0105	7e-50	26192919
			Inflammatory bowel disease	NA	NA	3e-38	28067908
			Ulcerative colitis	0.1414	0.01317	7e-27	26192919
			Ulcerative colitis	NA	NA	1e-23	28067908
			Self-reported psoriasis	-0.001842	0.0002787	3.9e-11	UKBB
		rs7775228	Mean platelet volume	0.04773	0.005333	3.576e-19	27863252
			Adult asthma	NA	NA	5.31e-15	21804548
			Celiac disease	NA	NA	9.773e-18	18311140
			Grass sensitization	NA	NA	1.6e-09	22036096
			Grass sensitization vs clean controls	NA	NA	1.8e-08	22036096
			Knee osteoarthritis	NA	NA	2.43e-08	20305777
			Primary biliary cirrhosis	NA	NA	1.7e-10	19458352
			Primary biliary cirrhosis	NA	NA	9.74e-11	20639880
			Primary biliary cirrhosis	NA	NA	6.66e-09	23000144
			Primary biliary cirrhosis antimitochondrial antibody positive only	NA	NA	8.31e-10	20639880
			Rheumatoid arthritis	NA	NA	8.83e-23	17804836
			Rheumatoid arthritis	NA	NA	7.29e-30	19503088
			Rheumatoid arthritis	NA	NA	3.984e-58	20453842
			Rheumatoid arthritis ACPA positive	NA	NA	1.81e-20	21156761
			Type 1 diabetes	NA	NA	1e-16	17632545
			Type 1 diabetes Rheumatoid arthritis Crohns disease combined case analysis	NA	NA	8.59e-10	17554300
			Primary sclerosing cholangitis	-0.4843	0.051	2.632e-22	27992413
			Asthma	-0.157	0.02006	5e-15	21804548
			IgE grass sensitization	NA	NA	2e-09	22036096
			Primary biliary cholangitis	0.5388	NA	0	23000144
			Hayfever, allergic rhinitis or eczema	0.01104	0.001522	3.95e-13	UKBB
			Self-reported hayfever or allergic rhinitis	0.006688	0.0008393	1.617e-15	UKBB
			Self-reported hyperthyroidism or thyrotoxicosis	-0.002055	0.0003124	4.744e-11	UKBB
			Self-reported hypothyroidism or myxoedema	-0.004608	0.0007688	2.06e-09	UKBB
			Self-reported malabsorption or coeliac disease	0.00199	0.0002365	3.897e-17	UKBB
			Self-reported psoriasis	0.002505	0.0003848	7.56e-11	UKBB
			Self-reported rheumatoid arthritis	-0.002708	0.0003777	7.466e-13	UKBB
			Started insulin within one year diagnosis of diabetes	-0.03066	0.005581	3.998e-08	UKBB
			Treatment with insulin product	-0.002217	0.0003565	5.025e-10	UKBB
			Treatment with levothyroxine sodium	-0.00487	0.0007085	6.254e-12	UKBB
			Treatment with methotrexate	-0.001623	0.0002616	5.468e-10	UKBB
			Rheumatoid arthritis	0.3147	0.02798	4.3e-34	24390342
			Rheumatoid arthritis	-0.5766	0.02718	7.8e-96	24390342
			Rheumatoid arthritis	-0.1044	0.0206	1.6e-08	24390342
			Rheumatoid arthritis	-0.6162	0.03786	3.984e-58	20453842
			Asthma	NA	NA	5e-15	21804548
			Rhinitis allergic seasonal	NA	NA	2e-09	22036096
			Mean platelet volume	0.04755	0.005271	1.863e-19	27863252
			Reticulocyte count	0.02974	0.005224	1.249e-08	27863252
			Primary sclerosing cholangitis	-0.4681	0.059	3.773e-16	27992413
			Hayfever, allergic rhinitis or eczema	0.01096	0.001522	6.012e-13	UKBB
			Self-reported hayfever or allergic rhinitis	0.00666	0.0008395	2.146e-15	UKBB
			Self-reported hyperthyroidism or thyrotoxicosis	-0.002051	0.0003125	5.25e-11	UKBB
			Self-reported hypothyroidism or myxoedema	-0.004618	0.000769	1.916e-09	UKBB
			Self-reported malabsorption or coeliac disease	0.001995	0.0002366	3.393e-17	UKBB
			Self-reported psoriasis	0.002476	0.0003849	1.245e-10	UKBB
			Self-reported rheumatoid arthritis	-0.002715	0.0003778	6.609e-13	UKBB
			Started insulin within one year diagnosis of diabetes	-0.03058	0.005586	4.47e-08	UKBB
			Treatment with insulin product	-0.002201	0.0003566	6.797e-10	UKBB
			Treatment with levothyroxine sodium	-0.004867	0.0007087	6.55e-12	UKBB
			Treatment with methotrexate	-0.00162	0.0002617	5.947e-10	UKBB
			Rheumatoid arthritis	0.3148	0.02786	6e-34	24390342
			Rheumatoid arthritis	-0.5798	0.02736	3.2e-95	24390342
			Rheumatoid arthritis	-0.1054	0.01996	2e-08	24390342
			Mean platelet volume	0.04695	0.005272	5.267e-19	27863252
			Reticulocyte count	0.02948	0.005225	1.682e-08	27863252
			Primary sclerosing cholangitis	-0.47	0.06	3.282e-16	27992413
			Mean platelet volume	0.04805	0.005334	2.084e-19	27863252
			Primary sclerosing cholangitis	-0.4492	0.051	1.947e-19	27992413
			Hayfever, allergic rhinitis or eczema	0.01097	0.001522	5.785e-13	UKBB
			Self-reported hayfever or allergic rhinitis	0.006666	0.0008397	2.051e-15	UKBB
			Self-reported hyperthyroidism or thyrotoxicosis	-0.002061	0.0003125	4.248e-11	UKBB
			Self-reported hypothyroidism or myxoedema	-0.004569	0.0007691	2.843e-09	UKBB
			Self-reported malabsorption or coeliac disease	0.001983	0.0002366	5.232e-17	UKBB
			Self-reported psoriasis	0.002461	0.0003849	1.621e-10	UKBB
			Self-reported rheumatoid arthritis	-0.00272	0.0003778	6.025e-13	UKBB
			Started insulin within one year diagnosis of diabetes	-0.03059	0.005585	4.411e-08	UKBB
			Treatment with insulin product	-0.00219	0.0003567	8.213e-10	UKBB
			Treatment with levothyroxine sodium	-0.00481	0.0007088	1.147e-11	UKBB
			Treatment with methotrexate	-0.001616	0.0002617	6.556e-10	UKBB
			Rheumatoid arthritis	0.3425	0.02877	9.5e-38	24390342
			Rheumatoid arthritis	-0.5878	0.02837	4.6e-95	24390342
		rs113781863	Platelet count	0.03427	0.00484	1.429e-12	27863252
			Platelet count	0.03491	0.00484	5.465e-13	27863252
			Platelet count	0.03427	0.00484	1.429e-12	27863252
			Platelet count	0.03428	0.004843	1.458e-12	27863252
			IgA deficiency	-0.8608	0.0647	2.202e-40	27723758
			Platelet count	0.03423	0.004829	1.358e-12	27863252
		rs10946198	Crohns disease	-0.1555	0.0229	1.008e-11	26192919
			Inflammatory bowel disease	-0.0976	0.0167	5.59e-09	26192919
			Self-reported hypothyroidism or myxoedema	-0.004663	0.0005194	2.768e-19	UKBB
			Treatment with levothyroxine sodium	-0.003569	0.0004787	8.97e-14	UKBB
			Rheumatoid arthritis	-0.1655	0.0237	2.2e-11	24390342
			Rheumatoid arthritis	-0.07696	0.01418	1e-08	24390342
			Crohns disease	-0.1569	0.0232	1.398e-11	26192919
			Inflammatory bowel disease	-0.0985	0.017	6.573e-09	26192919
			Self-reported hypothyroidism or myxoedema	-0.004592	0.00052	1.059e-18	UKBB
			Treatment with levothyroxine sodium	-0.003487	0.0004793	3.427e-13	UKBB
			Rheumatoid arthritis	-0.1744	0.0272	1.5e-11	24390342
			Rheumatoid arthritis	-0.07257	0.01379	5.3e-09	24390342
			Crohns disease	-0.1553	0.023	1.39e-11	26192919
			Inflammatory bowel disease	-0.0971	0.0168	7.779e-09	26192919
			Self-reported hypothyroidism or myxoedema	-0.004626	0.0005208	6.56e-19	UKBB
			Treatment with levothyroxine sodium	-0.003565	0.0004799	1.1e-13	UKBB
			Rheumatoid arthritis	-0.1655	0.0237	2.5e-11	24390342
			Rheumatoid arthritis	-0.07696	0.01418	6.8e-09	24390342
			Crohns disease	-0.1571	0.0231	9.573e-12	26192919
			Inflammatory bowel disease	-0.1006	0.0169	2.481e-09	26192919
			Self-reported hypothyroidism or myxoedema	-0.004647	0.0005209	4.65e-19	UKBB
			Treatment with levothyroxine sodium	-0.00356	0.00048	1.214e-13	UKBB
			Rheumatoid arthritis	-0.1655	0.0237	2.5e-11	24390342
			Rheumatoid arthritis	-0.07696	0.01418	6.8e-09	24390342
		rs876036	Granulocyte percentage of myeloid white cells	0.06706	0.003841	2.98e-68	27863252
			Monocyte count	-0.05623	0.003841	1.586e-48	27863252
			Monocyte percentage of white cells	-0.07208	0.003831	5.424e-79	27863252
			Neutrophil percentage of white cells	0.02393	0.003835	4.401e-10	27863252
			Granulocyte percentage of myeloid white cells	0.06655	0.003907	4.883e-65	27863252
			Monocyte count	-0.05615	0.003907	7.682e-47	27863252
			Monocyte percentage of white cells	-0.07075	0.003896	1.094e-73	27863252
			Neutrophil percentage of white cells	0.02689	0.0039	5.395e-12	27863252
			Granulocyte percentage of myeloid white cells	0.02937	0.003664	1.086e-15	27863252
			Monocyte count	-0.02137	0.003665	5.479e-09	27863252
			Monocyte percentage of white cells	-0.03223	0.003654	1.141e-18	27863252
			Granulocyte percentage of myeloid white cells	0.02979	0.003671	4.865e-16	27863252
			Monocyte count	-0.02206	0.003672	1.891e-09	27863252
			Monocyte percentage of white cells	-0.03271	0.003662	4.172e-19	27863252
			Granulocyte count	0.02107	0.0038	2.946e-08	27863252
			Granulocyte percentage of myeloid white cells	0.05813	0.00378	2.313e-53	27863252
			Monocyte count	-0.04413	0.003781	1.799e-31	27863252
			Monocyte percentage of white cells	-0.0622	0.00377	3.908e-61	27863252
			Neutrophil count	0.02088	0.003791	3.606e-08	27863252
			Sum basophil neutrophil counts	0.02104	0.003797	2.996e-08	27863252
			Sum neutrophil eosinophil counts	0.02069	0.003794	4.959e-08	27863252
		rs36051895	Eosinophil count	-0.02751	0.003966	4.011e-12	27863252
			Eosinophil percentage of white cells	-0.02273	0.003962	9.686e-09	27863252
			Platelet count	0.0269	0.004053	3.19e-11	27863252
			Plateletcrit	0.0234	0.004065	8.534e-09	27863252
			Sum eosinophil basophil counts	-0.02674	0.003971	1.662e-11	27863252
			Crohns disease	-0.155	0.0252	8.08e-10	26192919
			Inflammatory bowel disease	-0.1618	0.0186	2.77e-18	26192919
			Ulcerative colitis	-0.1588	0.0233	9.6e-12	26192919
			Other neoplasms of uncertain or unknown behaviour of lymphoid, haematopoietic and related tissue	-0.0003243	5.235e-05	5.855e-10	UKBB
			Polycythaemia vera	-0.0003545	6.266e-05	1.535e-08	UKBB
			Self-reported polycythaemia vera	-0.0004125	5.574e-05	1.373e-13	UKBB
			Treatment with hydroxycarbamide	-0.0003898	5.575e-05	2.694e-12	UKBB
			Eosinophil count	-0.02723	0.003983	8.163e-12	27863252
			Eosinophil percentage of white cells	-0.02254	0.003979	1.473e-08	27863252
			Platelet count	0.02579	0.00407	2.332e-10	27863252
			Plateletcrit	0.02272	0.004082	2.596e-08	27863252
			Sum eosinophil basophil counts	-0.02628	0.003988	4.458e-11	27863252
			Eosinophil count	-0.02368	0.00374	2.437e-10	27863252
			Granulocyte count	-0.0207	0.003766	3.863e-08	27863252
			Sum eosinophil basophil counts	-0.02286	0.003745	1.034e-09	27863252
			Crohns disease	NA	NA	1.73e-09	18587394
			Crohns disease	NA	NA	1e-13	21102463
			Crohns disease	NA	NA	3e-09	21150878
			Crohns disease	NA	NA	1e-13	21297633
			Inflammatory bowel disease	NA	NA	7.88e-45	23128233
			Psoriasis and Crohns disease combined	NA	NA	1.3e-16	22482804
			Selective immunoglobulin A deficiency IgAD	NA	NA	3.5e-09	20694011
			Ulcerative colitis	NA	NA	2.22e-25	21297633
			Crohns disease	NA	NA	1e-13	23128233
			Crohns disease	-0.158	0.024	4.522e-11	26192919
			Inflammatory bowel disease	-0.1653	0.0177	1.075e-20	26192919
			Ulcerative colitis	NA	NA	8.52e-13	23128233
			Ulcerative colitis	-0.1689	0.0223	4.104e-14	26192919
			Crohns disease	-0.1133	0.01911	3e-09	18587394
			Crohns disease	-0.1655	0.02224	1e-13	21102463
			Inflammatory bowel disease	NA	NA	8e-45	23128233
			Ulcerative colitis	-0.157	0.01507	2e-25	21297633
			Other neoplasms of uncertain or unknown behaviour of lymphoid, haematopoietic and related tissue	-0.0002787	4.967e-05	2.007e-08	UKBB
			Self-reported polycythaemia vera	-0.0003664	5.289e-05	4.266e-12	UKBB
			Treatment with hydroxycarbamide	-0.0003082	5.289e-05	5.663e-09	UKBB
			Colitis ulcerative	NA	NA	2e-25	21297633
			Crohn disease	NA	NA	3e-09	18587394
		rs10817678	Crohns disease	0.1729	0.025	4.684e-12	26192919
			Inflammatory bowel disease	0.1354	0.0182	1.169e-13	26192919
			Primary biliary cholangitis	0.393	NA	0	23000144
			Crohns disease	NA	NA	5.62e-14	16221758
			Crohns disease	NA	NA	6.73e-09	19915574
			Crohns disease	NA	NA	1.53e-12	23266558
			Irritable bowel disorder	NA	NA	5.06e-10	19915574
			Leprosy	NA	NA	1.44e-24	20018961
			Leprosy	NA	NA	7.01e-09	22019778
			Primary biliary cirrhosis	NA	NA	3.68e-09	23000144
			Crohns disease	NA	NA	9.1e-14	23128233
			Crohns disease	0.1759	0.0249	1.689e-12	26192919
			Inflammatory bowel disease	0.137	0.0182	4.391e-14	26192919
			Leprosy	0.3148	0.03327	3e-21	20018961
			Primary biliary cholangitis	0.4125	NA	0	23000144
			Leprosy	NA	NA	3e-21	20018961
			Crohns disease	NA	NA	4.43e-11	16221758
			Crohns disease	NA	NA	1.9e-13	23128233
			Crohns disease	0.1796	0.0251	7.514e-13	26192919
			Inflammatory bowel disease	0.1374	0.0183	5.555e-14	26192919
			Inflammatory bowel disease	NA	NA	3e-35	26192919
			Primary biliary cholangitis	0.3886	NA	0	23000144
			Crohns disease	0.1796	0.0252	9.366e-13	26192919
			Inflammatory bowel disease	0.1387	0.0184	4.081e-14	26192919
			Leprosy	-0.2877	0.02125	9e-42	25642632
			Primary biliary cholangitis	0.4035	NA	0	23000144
			Crohns disease	NA	NA	1.17e-11	16221758
			Crohns disease	NA	NA	3.67e-09	18587394
			Crohns disease	NA	NA	6.84e-12	23266558
			Pediatric Inflammatory Bowel Disease	NA	NA	3.2e-08	18758464
			Crohns disease	NA	NA	3.1e-14	23128233
			Crohns disease	0.1814	0.025	4.147e-13	26192919
			Inflammatory bowel disease	0.1384	0.0183	3.423e-14	26192919
			Crohns disease	0.734	0.07103	5e-25	26891255
			Inflammatory bowel disease	NA	NA	3e-08	18758464
			Primary biliary cholangitis	0.3667	NA	0	23000144
			Inflammatory bowel diseases	NA	NA	3e-08	18758464
		rs224136	Crohns disease	NA	NA	1e-10	17435756
			Crohns disease	NA	NA	3.4e-11	23128233
			Crohns disease	0.2196	0.0327	1.758e-11	26192919
			Inflammatory bowel disease	0.1564	0.0235	3.129e-11	26192919
			Crohns disease	NA	NA	1e-10	17435756
			Crohn disease	NA	NA	1e-10	17435756
		rs1250566	Crohns disease	-0.1689	0.0264	1.553e-10	26192919
			Inflammatory bowel disease	-0.1126	0.019	2.963e-09	26192919
			Inflammatory bowel disease	NA	NA	5e-20	26192919
			Crohns disease	-0.1699	0.0264	1.172e-10	26192919
			Inflammatory bowel disease	-0.1128	0.019	2.754e-09	26192919
			Pediatric autoimmune diseases	NA	NA	1e-08	26301688
			Crohns disease	-0.1691	0.0265	1.707e-10	26192919
			Inflammatory bowel disease	-0.1113	0.0191	5.115e-09	26192919
		rs10786557	Granulocyte percentage of myeloid white cells	-0.02823	0.003585	3.403e-15	27863252
			Monocyte count	0.04106	0.003584	2.17e-30	27863252
			Monocyte percentage of white cells	0.03405	0.003575	1.645e-21	27863252
			Crohns disease	0.2038	0.023	6.949e-19	26192919
			Inflammatory bowel disease	0.1748	0.0168	3.086e-25	26192919
			Ulcerative colitis	0.1633	0.0212	1.41e-14	26192919
			Self-reported hypothyroidism or myxoedema	0.003104	0.0005197	2.329e-09	UKBB
			Granulocyte percentage of myeloid white cells	-0.02784	0.003558	5.097e-15	27863252
			Monocyte count	0.04033	0.003557	8.447e-30	27863252
			Monocyte percentage of white cells	0.03386	0.003548	1.361e-21	27863252
			Crohns disease	NA	NA	2.29e-20	21102463
			Crohns disease	NA	NA	2.29e-20	21297633
			Inflammatory bowel disease	NA	NA	1.03e-54	23128233
			Ulcerative colitis	NA	NA	4.01e-19	21297633
			Crohns disease	NA	NA	2.3e-20	23128233
			Crohns disease	0.2031	0.0229	8.478e-19	26192919
			Inflammatory bowel disease	0.1749	0.0168	2.638e-25	26192919
			Ulcerative colitis	NA	NA	4.01e-19	23128233
			Ulcerative colitis	0.1646	0.0212	8.39e-15	26192919
			Crohns disease	0.1989	0.02147	2e-20	21102463
			Crohns disease	0.1731	0.01203	6e-47	26192919
			Crohns disease	NA	NA	2e-24	28067908
			Inflammatory bowel disease	NA	NA	1e-54	23128233
			Inflammatory bowel disease	NA	NA	2e-34	28067908
			Ulcerative colitis	0.1579	0.01253	2e-36	26192919
			Ulcerative colitis	NA	NA	2e-21	28067908
			Self-reported hypothyroidism or myxoedema	0.003064	0.000518	3.301e-09	UKBB
			Granulocyte percentage of myeloid white cells	-0.02807	0.00356	3.118e-15	27863252
			Monocyte count	0.04043	0.003558	6.49e-30	27863252
			Monocyte percentage of white cells	0.03398	0.00355	1.042e-21	27863252
			Crohns disease	0.2031	0.0229	8.499e-19	26192919
			Inflammatory bowel disease	0.1748	0.0168	2.819e-25	26192919
			Ulcerative colitis	0.1647	0.0212	8.054e-15	26192919
			Self-reported hypothyroidism or myxoedema	0.003064	0.0005182	3.366e-09	UKBB
			Granulocyte percentage of myeloid white cells	-0.02812	0.00356	2.81e-15	27863252
			Monocyte count	0.0405	0.003558	5.055e-30	27863252
			Monocyte percentage of white cells	0.03403	0.00355	9.056e-22	27863252
			Crohns disease	NA	NA	3.1e-20	23128233
			Crohns disease	0.2024	0.023	1.231e-18	26192919
			Inflammatory bowel disease	0.1746	0.0168	3.685e-25	26192919
			Ulcerative colitis	NA	NA	9.11e-19	23128233
			Ulcerative colitis	0.1646	0.0212	9.4e-15	26192919
			Self-reported hypothyroidism or myxoedema	0.00307	0.0005181	3.127e-09	UKBB
			Granulocyte percentage of myeloid white cells	-0.0277	0.00356	7.129e-15	27863252
			Monocyte count	0.04045	0.003559	6.112e-30	27863252
			Monocyte percentage of white cells	0.03372	0.00355	2.138e-21	27863252
			Crohns disease	0.2058	0.0229	2.274e-19	26192919
			Inflammatory bowel disease	0.1751	0.0168	1.842e-25	26192919
			Ulcerative colitis	0.1628	0.0212	1.516e-14	26192919
			Self-reported hypothyroidism or myxoedema	0.003088	0.0005182	2.529e-09	UKBB
		rs10884966	Crohns disease	NA	NA	2e-10	23850713
			Crohns disease	NA	NA	5e-11	28067908
			Inflammatory bowel disease	NA	NA	3e-09	28067908
		rs17085007	Inflammatory bowel disease	NA	NA	2.79e-19	23128233
			Ulcerative colitis	NA	NA	9.65e-17	21297633
			Ulcerative colitis	NA	NA	3.3e-09	23128233
			Ulcerative colitis	0.1538	0.027	1.181e-08	26192919
			Inflammatory bowel disease	NA	NA	3e-19	23128233
			Inflammatory bowel disease	NA	NA	7e-10	28067908
			Ulcerative colitis	0.1484	0.01787	1e-16	21297633
			Ulcerative colitis	0.1322	0.01592	1e-16	26192919
			Ulcerative colitis	NA	NA	1e-14	28067908
			Colitis ulcerative	NA	NA	1e-16	21297633
		rs17630801	Cause of death: ischaemic cardiomyopathy	-0.06159	0.00903	9.775e-12	UKBB
			Cause of death: ischaemic cardiomyopathy	-0.0579	0.008767	4.26e-11	UKBB
			Myositis	-0.002556	0.0004439	8.515e-09	UKBB
		rs4645854	Crohns disease	-0.1092	0.01669	6e-11	26192919
			Inflammatory bowel disease	0.08097	0.01365	3e-09	26192919
		rs9932278	Crohns disease	-0.07682	0.0122	3e-10	26192919
			Inflammatory bowel disease	-0.07729	0.009987	1e-14	26192919
			Ulcerative colitis	-0.07802	0.01248	4e-10	26192919
		rs16940186	Granulocyte percentage of myeloid white cells	0.04554	0.005045	1.762e-19	27863252
			Monocyte count	-0.05414	0.005044	7.099e-27	27863252
			Monocyte percentage of white cells	-0.05293	0.00503	6.644e-26	27863252
			Ulcerative colitis	NA	NA	4.39e-10	23511034
			Ulcerative colitis	NA	NA	5.88e-12	23128233
			Ulcerative colitis	0.4447	0.0711	4e-10	23511034
			Granulocyte percentage of myeloid white cells	0.04434	0.004861	7.449e-20	27863252
			Monocyte count	-0.05101	0.004861	9.204e-26	27863252
			Monocyte percentage of white cells	-0.05077	0.004847	1.111e-25	27863252
			Ulcerative colitis	NA	NA	5.96e-19	21297633
			Ulcerative colitis	NA	NA	1.27e-12	23128233
			Inflammatory bowel disease	NA	NA	3e-11	28067908
			Ulcerative colitis	0.1398	0.01572	6e-19	21297633
			Ulcerative colitis	0.4187	0.07059	3e-09	23511034
			Ulcerative colitis	NA	NA	3e-10	28067908
			Colitis ulcerative	NA	NA	6e-19	21297633
			Granulocyte percentage of myeloid white cells	0.0443	0.005255	3.443e-17	27863252
			Monocyte count	-0.05498	0.005255	1.265e-25	27863252
			Monocyte percentage of white cells	-0.0511	0.00524	1.795e-22	27863252
		rs9897389	Crohns disease	-0.1293	0.0234	3.131e-08	26192919
			Inflammatory bowel disease	-0.1187	0.0172	5.292e-12	26192919
			Mean corpuscular volume	0.02214	0.003698	2.146e-09	27863252
			Crohns disease	NA	NA	2.38e-15	23266558
			Multiple sclerosis	NA	NA	1.8e-10	21833088
			Inflammatory bowel disease	-0.1183	0.0178	2.851e-11	26192919
			Crohns disease	-0.3148	0.03964	2e-15	23266558
			Multiple sclerosis	NA	NA	2e-10	21833088
			Mean corpuscular volume	0.02165	0.003696	4.716e-09	27863252
			Inflammatory bowel disease	-0.1186	0.0178	2.537e-11	26192919
			Height	0.013	0.0023	2.3e-08	28146470
			Crohns disease	NA	NA	3.41e-12	18587394
			Crohns disease	NA	NA	7e-12	21150878
			Multiple sclerosis	NA	NA	2.75e-10	20159113
			Psoriasis and Crohns disease combined	NA	NA	5.48e-11	22482804
			Selective immunoglobulin A deficiency IgAD	NA	NA	6.8e-12	20694011
			Crohns disease	-0.1293	0.0233	2.923e-08	26192919
			Inflammatory bowel disease	-0.1207	0.0172	2.157e-12	26192919
			Crohns disease	-0.1655	0.02414	7e-12	18587394
			Inflammatory bowel disease	NA	NA	1e-22	26192919
			Multiple sclerosis	NA	NA	3e-10	20159113
			Crohn disease	NA	NA	7e-12	18587394
			Multiple sclerosis	NA	NA	3e-10	20159113
			Mean corpuscular volume	0.02191	0.003709	3.469e-09	27863252
		rs1292053	Basophil count	-0.02054	0.003508	4.806e-09	27863252
			Granulocyte count	-0.02648	0.003599	1.887e-13	27863252
			Hematocrit	-0.02014	0.003542	1.288e-08	27863252
			Hemoglobin concentration	-0.02053	0.003557	7.852e-09	27863252
			Lymphocyte count	-0.01977	0.003611	4.393e-08	27863252
			Monocyte count	-0.03699	0.003582	5.342e-25	27863252
			Myeloid white cell count	-0.02964	0.003609	2.133e-16	27863252
			Neutrophil count	-0.02612	0.003591	3.49e-13	27863252
			Platelet distribution width	0.04575	0.003606	6.938e-37	27863252
			Red cell distribution width	0.02754	0.003548	8.411e-15	27863252
			Sum basophil neutrophil counts	-0.02636	0.003597	2.309e-13	27863252
			Sum neutrophil eosinophil counts	-0.02623	0.003594	2.926e-13	27863252
			White blood cell count	-0.03212	0.003595	4.051e-19	27863252
			Inflammatory bowel disease	NA	NA	8.85e-13	23128233
			Crohns disease	0.09119	0.01192	2e-14	26192919
			Inflammatory bowel disease	NA	NA	9e-13	23128233
			Inflammatory bowel disease	0.0701	0.009831	1e-12	26192919
			Basophil count	-0.02053	0.003513	5.132e-09	27863252
			Granulocyte count	-0.02681	0.003605	1.02e-13	27863252
			Hematocrit	-0.02011	0.003547	1.437e-08	27863252
			Hemoglobin concentration	-0.02033	0.003563	1.157e-08	27863252
			Lymphocyte count	-0.02013	0.003617	2.601e-08	27863252
			Monocyte count	-0.03716	0.003588	3.916e-25	27863252
			Myeloid white cell count	-0.02999	0.003614	1.054e-16	27863252
			Neutrophil count	-0.02644	0.003596	1.931e-13	27863252
			Platelet distribution width	0.04569	0.003611	1.1e-36	27863252
			Red cell distribution width	0.02774	0.003554	5.933e-15	27863252
			Sum basophil neutrophil counts	-0.02668	0.003602	1.286e-13	27863252
			Sum neutrophil eosinophil counts	-0.02657	0.0036	1.555e-13	27863252
			White blood cell count	-0.03248	0.0036	1.847e-19	27863252
			Basophil count	-0.02091	0.00351	2.539e-09	27863252
			Granulocyte count	-0.0271	0.003601	5.269e-14	27863252
			Hematocrit	-0.02003	0.003543	1.575e-08	27863252
			Hemoglobin concentration	-0.02021	0.003559	1.351e-08	27863252
			Lymphocyte count	-0.01977	0.003613	4.468e-08	27863252
			Monocyte count	-0.03733	0.003584	2.088e-25	27863252
			Myeloid white cell count	-0.03027	0.00361	5.046e-17	27863252
			Neutrophil count	-0.02666	0.003592	1.162e-13	27863252
			Platelet distribution width	0.04568	0.003607	9.452e-37	27863252
			Red cell distribution width	0.02811	0.00355	2.363e-15	27863252
			Sum basophil neutrophil counts	-0.02692	0.003598	7.254e-14	27863252
			Sum neutrophil eosinophil counts	-0.02682	0.003596	8.612e-14	27863252
			White blood cell count	-0.03257	0.003596	1.323e-19	27863252
			Red cell distribution width	0.02811	0.00354	2e-15	27863252
			Basophil count	-0.02044	0.003507	5.579e-09	27863252
			Granulocyte count	-0.0267	0.003599	1.179e-13	27863252
			Hematocrit	-0.02001	0.003541	1.59e-08	27863252
			Hemoglobin concentration	-0.02034	0.003557	1.072e-08	27863252
			Lymphocyte count	-0.01987	0.003611	3.712e-08	27863252
			Monocyte count	-0.03701	0.003582	5.064e-25	27863252
			Myeloid white cell count	-0.02986	0.003608	1.275e-16	27863252
			Neutrophil count	-0.02633	0.00359	2.226e-13	27863252
			Platelet distribution width	0.04564	0.003605	9.844e-37	27863252
			Red cell distribution width	0.02769	0.003548	5.903e-15	27863252
			Sum basophil neutrophil counts	-0.02657	0.003596	1.486e-13	27863252
			Sum neutrophil eosinophil counts	-0.02646	0.003593	1.809e-13	27863252
			White blood cell count	-0.03233	0.003594	2.356e-19	27863252
			Basophil count	-0.0205	0.003508	5.037e-09	27863252
			Granulocyte count	-0.02681	0.003599	9.403e-14	27863252
			Hematocrit	-0.02004	0.003541	1.528e-08	27863252
			Hemoglobin concentration	-0.02034	0.003557	1.078e-08	27863252
			Lymphocyte count	-0.01994	0.003611	3.355e-08	27863252
			Monocyte count	-0.03703	0.003582	4.738e-25	27863252
			Myeloid white cell count	-0.02996	0.003608	9.97e-17	27863252
			Neutrophil count	-0.02644	0.00359	1.775e-13	27863252
			Platelet distribution width	0.04563	0.003605	1.02e-36	27863252
			Red cell distribution width	0.02764	0.003548	6.615e-15	27863252
			Sum basophil neutrophil counts	-0.02668	0.003596	1.178e-13	27863252
			Sum neutrophil eosinophil counts	-0.02656	0.003594	1.45e-13	27863252
			White blood cell count	-0.03243	0.003594	1.809e-19	27863252
		rs6505765	Rheumatoid arthritis	-0.174	0.02801	4.3e-10	24390342
			Rheumatoid arthritis	-0.1044	0.01379	1e-14	24390342
			Rheumatoid arthritis	NA	NA	2.2e-08	22446963
			Rheumatoid arthritis	-0.09531	0.01698	2e-08	22446963
			Rheumatoid arthritis	-0.1625	0.02688	5.1e-10	24390342
			Rheumatoid arthritis	-0.08338	0.01664	4.1e-08	24390342
			Rheumatoid arthritis	-0.1054	0.01426	3.4e-15	24390342
			Arthritis rheumatoid	NA	NA	2e-08	22446963
		rs2112801	Basophil count	-0.0424	0.005797	2.59e-13	27863252
			Basophil percentage of granulocytes	-0.04012	0.005807	4.903e-12	27863252
			Basophil percentage of white cells	-0.04437	0.005753	1.231e-14	27863252
			Basophil count	-0.04282	0.005844	2.351e-13	27863252
			Basophil percentage of granulocytes	-0.03974	0.005854	1.139e-11	27863252
			Basophil percentage of white cells	-0.04362	0.005799	5.443e-14	27863252
		rs6517432	Hematocrit	0.02563	0.003873	3.676e-11	27863252
			Hemoglobin concentration	0.02275	0.00389	4.994e-09	27863252
			Lymphocyte count	-0.02336	0.003949	3.302e-09	27863252
			Red blood cell count	0.02148	0.003902	3.728e-08	27863252
			Crohns disease	0.1548	0.0264	4.842e-09	26192919
			Inflammatory bowel disease	0.1235	0.0193	1.602e-10	26192919
			Hematocrit	0.02583	0.003856	2.12e-11	27863252
			Hemoglobin concentration	0.02296	0.003873	3.068e-09	27863252
			Lymphocyte count	-0.02242	0.003932	1.188e-08	27863252
			Red blood cell count	0.02171	0.003885	2.306e-08	27863252
			Crohns disease	0.154	0.0264	5.597e-09	26192919
			Inflammatory bowel disease	0.1243	0.0193	1.243e-10	26192919
			Hematocrit	0.02587	0.003867	2.223e-11	27863252
			Hemoglobin concentration	0.02302	0.003884	3.059e-09	27863252
			Lymphocyte count	-0.02254	0.003943	1.085e-08	27863252
			Red blood cell count	0.0221	0.003896	1.399e-08	27863252
			Crohns disease	0.1542	0.0264	5.524e-09	26192919
			Inflammatory bowel disease	0.1236	0.0193	1.568e-10	26192919
			Hematocrit	0.02596	0.003859	1.731e-11	27863252
			Hemoglobin concentration	0.02315	0.003876	2.315e-09	27863252
			Lymphocyte count	-0.02258	0.003935	9.588e-09	27863252
			Red blood cell count	0.02196	0.003888	1.611e-08	27863252
			Crohns disease	0.1534	0.0265	6.645e-09	26192919
			Inflammatory bowel disease	0.1233	0.0193	1.714e-10	26192919
			Hematocrit	0.02581	0.003857	2.199e-11	27863252
			Hemoglobin concentration	0.02301	0.003874	2.838e-09	27863252
			Lymphocyte count	-0.02251	0.003933	1.051e-08	27863252
			Red blood cell count	0.02188	0.003886	1.798e-08	27863252
			Crohns disease	0.154	0.0265	5.841e-09	26192919
			Inflammatory bowel disease	0.1234	0.0193	1.679e-10	26192919
		rs2298428	High light scatter percentage of red cells	0.03471	0.004659	9.284e-14	27863252
			High light scatter reticulocyte count	0.03258	0.004659	2.678e-12	27863252
			Lymphocyte count	0.04514	0.004677	4.81e-22	27863252
			Lymphocyte percentage of white cells	0.03352	0.004627	4.337e-13	27863252
			Mean corpuscular hemoglobin	0.03684	0.004591	1.012e-15	27863252
			Mean corpuscular hemoglobin concentration	-0.02803	0.004496	4.541e-10	27863252
			Mean corpuscular volume	0.05708	0.00458	1.164e-35	27863252
			Neutrophil percentage of white cells	-0.02758	0.004634	2.672e-09	27863252
			Red cell distribution width	-0.02948	0.004594	1.395e-10	27863252
			Reticulocyte count	0.03049	0.004666	6.366e-11	27863252
			Reticulocyte fraction of red cells	0.03429	0.004663	1.94e-13	27863252
			Rheumatoid arthritis and celiac disease	NA	NA	2.5e-10	21383967
			UBE2L3 expression	NA	NA	1.96e-90	20190752
			UBE2L3 gene expression in blood	NA	NA	2.03e-99	21383967
			Crohns disease	NA	NA	8.2e-12	23128233
			Crohns disease	-0.1617	0.0285	1.382e-08	26192919
			Inflammatory bowel disease	-0.1266	0.0211	2.07e-09	26192919
			Celiac disease or Rheumatoid arthritis	NA	NA	3e-10	21383967
			Hayfever, allergic rhinitis or eczema	-0.007611	0.001329	1.014e-08	UKBB
			Sitting height	0.01915	0.00243	3.262e-15	UKBB
			Autoimmune diseases	NA	NA	3e-10	21383967
			High light scatter percentage of red cells	0.0355	0.004569	7.821e-15	27863252
			High light scatter reticulocyte count	0.0334	0.004569	2.673e-13	27863252
			Lymphocyte count	0.04577	0.004587	1.9e-23	27863252
			Lymphocyte percentage of white cells	0.03442	0.004538	3.365e-14	27863252
			Mean corpuscular hemoglobin	0.03707	0.004503	1.822e-16	27863252
			Mean corpuscular hemoglobin concentration	-0.02811	0.004409	1.823e-10	27863252
			Mean corpuscular volume	0.05729	0.004491	2.872e-37	27863252
			Neutrophil percentage of white cells	-0.02826	0.004546	5.088e-10	27863252
			Red cell distribution width	-0.02928	0.004506	8.195e-11	27863252
			Reticulocyte count	0.03141	0.004576	6.715e-12	27863252
			Reticulocyte fraction of red cells	0.03526	0.004573	1.262e-14	27863252
			Celiac disease	NA	NA	5.7e-11	22057235
			Psoriasis	NA	NA	3.8e-08	23143594
			Crohns disease	NA	NA	4.8e-12	23128233
			Crohns disease	-0.1656	0.0283	4.627e-09	26192919
			Inflammatory bowel disease	-0.1305	0.0209	4.017e-10	26192919
			Hayfever, allergic rhinitis or eczema	-0.007628	0.001307	5.399e-09	UKBB
			Sitting height	0.01879	0.002391	3.905e-15	UKBB
			High light scatter percentage of red cells	0.03586	0.00457	4.32e-15	27863252
			High light scatter reticulocyte count	0.0338	0.00457	1.412e-13	27863252
			Lymphocyte count	0.04566	0.004589	2.538e-23	27863252
			Lymphocyte percentage of white cells	0.03419	0.00454	5.039e-14	27863252
			Mean corpuscular hemoglobin	0.03701	0.004504	2.087e-16	27863252
			Mean corpuscular hemoglobin concentration	-0.02865	0.004411	8.236e-11	27863252
			Mean corpuscular volume	0.05746	0.004493	1.883e-37	27863252
			Neutrophil percentage of white cells	-0.02809	0.004548	6.52e-10	27863252
			Red cell distribution width	-0.02915	0.004508	1.002e-10	27863252
			Reticulocyte count	0.03152	0.004578	5.772e-12	27863252
			Reticulocyte fraction of red cells	0.03536	0.004575	1.08e-14	27863252
			Crohns disease	-0.1621	0.0284	1.133e-08	26192919
			Inflammatory bowel disease	-0.1303	0.0209	4.948e-10	26192919
			Hayfever, allergic rhinitis or eczema	-0.007607	0.001309	6.175e-09	UKBB
			Sitting height	0.01891	0.002393	2.73e-15	UKBB
			High light scatter percentage of red cells	0.03569	0.00457	5.713e-15	27863252
			High light scatter reticulocyte count	0.03363	0.00457	1.853e-13	27863252
			Lymphocyte count	0.04561	0.004589	2.798e-23	27863252
			Lymphocyte percentage of white cells	0.03417	0.00454	5.187e-14	27863252
			Mean corpuscular hemoglobin	0.03646	0.004504	5.693e-16	27863252
			Mean corpuscular hemoglobin concentration	-0.02852	0.004411	1.004e-10	27863252
			Mean corpuscular volume	0.05679	0.004493	1.246e-36	27863252
			Neutrophil percentage of white cells	-0.02802	0.004547	7.201e-10	27863252
			Red cell distribution width	-0.02906	0.004508	1.146e-10	27863252
			Reticulocyte count	0.03171	0.004577	4.263e-12	27863252
			Reticulocyte fraction of red cells	0.03552	0.004574	8.227e-15	27863252
			Crohns disease	NA	NA	4.5e-12	23128233
			Crohns disease	-0.1654	0.0283	5.001e-09	26192919
			Inflammatory bowel disease	-0.1304	0.0209	4.217e-10	26192919
			HDL cholesterol levels	-0.044	0.008013	4e-08	28334899
			Hepatitis B	0.1984	0.02821	2e-12	24162738
			Hayfever, allergic rhinitis or eczema	-0.007639	0.001308	5.181e-09	UKBB
			Sitting height	0.01894	0.002392	2.357e-15	UKBB
			High density lipoprotein	0.0444	0.008	2.03e-08	28334899
CD	Associated with confounding factors	rs6763931	Lymphocyte count	0.02792	0.003618	1.19e-14	27863252
			Lymphocyte percentage of white cells	0.02159	0.00358	1.617e-09	27863252
			Mean corpuscular hemoglobin	-0.03144	0.003556	9.345e-19	27863252
			Mean corpuscular volume	-0.0355	0.003546	1.352e-23	27863252
			Neutrophil percentage of white cells	-0.01988	0.003586	2.971e-08	27863252
			Red blood cell count	0.03213	0.003574	2.459e-19	27863252
			Height SDS for females aged 10 years and males aged 12 years	0.07721	0.0121	4.62e-10	23449627
			Height in females	0.068	0.0056	6.09e-34	23754948
			Height in males	0.063	0.0061	7.49e-25	23754948
			Height tails	0.28	0.025	5.4e-29	23563607
			Height	NA	NA	6.76e-49	20881960
			Height	0.06571	0.004125	3.954e-57	23754948
			Height	0.077	0.0029	5.3e-154	25282103
			Hip circumference in males	0.044	0.0064	4.5e-12	25673412
			Hip circumference	0.034	0.0044	9.2e-15	25673412
			Hip circumference	0.034	0.0044	9.2e-15	25673412
			Hip circumference adjusted for BMI	0.047	0.0043	2.1e-27	25673412
			Waist circumference adjusted for BMI	0.026	0.0041	3.6e-10	25673412
			Waist circumference in non-smokers	0.028	0.005	2.077e-08	28443625
			Waist circumference in non-smokers	0.0272	0.0047	1.052e-08	28443625
			Waist cirumference adjusted for smoking in males	0.0351	0.0057	8.449e-10	28443625
			Waist circumference adjusted for smoking	0.029	0.0045	9.808e-11	28443625
			Waist circumference adjusted for smoking	0.0283	0.0043	4.265e-11	28443625
			Weight in females	0.036	0.0061	2.23e-09	23754948
			Weight in males	0.046	0.0064	1.01e-12	23754948
			Weight	0.04076	0.004416	2.683e-20	23754948
			Height	NA	NA	1.4e-27	18391951
			Height	NA	NA	3.1e-12	19343178
			Height	NA	NA	1.4e-08	20189936
			Height	NA	NA	6.76e-49	20881960
			Height	NA	NA	5.2e-10	21998595
			Myopia	NA	NA	2.5e-09	23468642
			Prostate cancer	NA	NA	3.4e-09	21743467
			Height	7.4	0.6781	1e-27	18391951
			Height	NA	NA	3e-12	19343178
			Height	0.055	0.004528	6e-34	25429064
			Prostate cancer	NA	NA	2e-08	21743467
			Arm fat mass left	0.01822	0.002392	2.663e-14	UKBB
			Arm fat mass right	0.01845	0.002392	1.217e-14	UKBB
			Arm fat-free mass left	0.02747	0.001551	3.94e-70	UKBB
			Arm fat-free mass right	0.02663	0.00152	1.26e-68	UKBB
			Arm predicted mass left	0.0272	0.001546	2.588e-69	UKBB
			Arm predicted mass right	0.02623	0.001515	4.127e-67	UKBB
			Basal metabolic rate	0.03041	0.001618	9.202e-79	UKBB
			Comparative height size at age 10	0.03635	0.001665	1.406e-105	UKBB
			Forced expiratory volume in 1-second	0.01433	0.00209	7.23e-12	UKBB
			Forced expiratory volume in 1-second, best measure	0.01333	0.002298	6.589e-09	UKBB
			Forced expiratory volume in 1-second, predicted	0.0305	0.002736	7.687e-29	UKBB
			Forced vital capacity	0.01995	0.001982	7.988e-24	UKBB
			Forced vital capacity, best measure	0.01963	0.002175	1.839e-19	UKBB
			Hair or balding pattern: pattern 4	-0.01235	0.001395	8.726e-19	UKBB
			Hand grip strength left	0.0115	0.00176	6.511e-11	UKBB
			Hand grip strength right	0.01025	0.001763	6.141e-09	UKBB
			Hayfever, allergic rhinitis or eczema	0.006247	0.001032	1.406e-09	UKBB
			Height	0.05899	0.001732	5.637e-254	UKBB
			Hip circumference	0.02619	0.002417	2.359e-27	UKBB
			Leg fat mass left	0.01496	0.001929	8.922e-15	UKBB
			Leg fat mass right	0.01531	0.001952	4.323e-15	UKBB
			Leg fat-free mass left	0.02753	0.001607	8.746e-66	UKBB
			Leg fat-free mass right	0.02728	0.001606	1.095e-64	UKBB
			Leg predicted mass left	0.02731	0.001596	1.254e-65	UKBB
			Leg predicted mass right	0.02714	0.001596	7.704e-65	UKBB
			No blood clot, bronchitis, emphysema, asthma, rhinitis, eczema or allergy diagnosed by doctor	-0.006473	0.001143	1.501e-08	UKBB
			Pulse rate	0.02093	0.002516	8.706e-17	UKBB
			Sitting height	0.04676	0.001885	1.094e-135	UKBB
			Trunk fat mass	0.0286	0.002457	2.67e-31	UKBB
			Trunk fat percentage	0.01583	0.002244	1.731e-12	UKBB
			Trunk fat-free mass	0.03077	0.001537	3.837e-89	UKBB
			Trunk predicted mass	0.03069	0.001532	2.944e-89	UKBB
			Waist circumference	0.01393	0.002162	1.17e-10	UKBB
			Weight	0.03361	0.002132	5.768e-56	UKBB
			Whole body fat mass	0.02322	0.002381	1.841e-22	UKBB
			Whole body fat-free mass	0.02982	0.001543	3.669e-83	UKBB
			Whole body water mass	0.02967	0.001545	3.985e-82	UKBB
			Body height	NA	NA	1e-27	18391951
			Body height	NA	NA	3e-12	19343178
			Prostatic neoplasms	NA	NA	2e-08	21743467
			Lymphocyte count	0.02791	0.003619	1.25e-14	27863252
			Lymphocyte percentage of white cells	0.02161	0.003581	1.594e-09	27863252
			Mean corpuscular hemoglobin	-0.03133	0.003557	1.296e-18	27863252
			Mean corpuscular volume	-0.03562	0.003548	9.959e-24	27863252
			Neutrophil percentage of white cells	-0.01992	0.003587	2.8e-08	27863252
			Red blood cell count	0.0323	0.003575	1.626e-19	27863252
			Height SDS for females aged 10 years and males aged 12 years	0.07789	0.01221	4.599e-10	23449627
			Allergic disease	0.0317	0.0057	3.087e-08	29083406
			Height in females	0.068	0.0056	3.94e-34	23754948
			Height in males	0.063	0.0061	7.49e-25	23754948
			Height tails	0.28	0.025	1.5e-28	23563607
			Height	NA	NA	6.76e-49	20881960
			Height	0.06571	0.004125	3.954e-57	23754948
			Height	0.078	0.0029	6.5e-155	25282103
			Hip circumference in males	0.044	0.0064	7.7e-12	25673412
			Hip circumference	0.034	0.0044	1.9e-14	25673412
			Hip circumference	0.034	0.0044	1.9e-14	25673412
			Hip circumference adjusted for BMI	0.048	0.0045	1.3e-26	25673412
			Waist circumference adjusted for BMI	0.026	0.0041	1.9e-10	25673412
			Waist circumference in non-smokers	0.0254	0.0046	2.899e-08	28443625
			Waist circumference in non-smokers	0.0249	0.0044	1.543e-08	28443625
			Waist circumeference adjusted for physical activity in males	0.0345	0.0061	1.6e-08	28448500
			Waist cirumference adjusted for smoking in males	0.0359	0.0057	3.577e-10	28443625
			Waist circumference adjusted for smoking	0.0271	0.0041	3.793e-11	28443625
			Waist circumference adjusted for smoking	0.0266	0.0039	1.372e-11	28443625
			Weight in females	0.036	0.0062	5.19e-09	23754948
			Weight in males	0.046	0.0064	7.16e-13	23754948
			Weight	0.04084	0.004453	4.667e-20	23754948
			Height	NA	NA	6.76e-49	20881960
			Height	NA	NA	5.4e-10	21998595
			Height SDS at age 10 in females and age 12 in males combined	NA	NA	4.6e-10	23449627
			Myopia	NA	NA	3.1e-09	23468642
			Arm fat mass left	0.0182	0.002393	2.872e-14	UKBB
			Arm fat mass right	0.01846	0.002392	1.2e-14	UKBB
			Arm fat-free mass left	0.02751	0.001552	2.573e-70	UKBB
			Arm fat-free mass right	0.02663	0.001521	1.232e-68	UKBB
			Arm predicted mass left	0.02724	0.001546	1.899e-69	UKBB
			Arm predicted mass right	0.02625	0.001515	3.382e-67	UKBB
			Basal metabolic rate	0.03042	0.001618	8.499e-79	UKBB
			Comparative height size at age 10	0.03636	0.001666	1.505e-105	UKBB
			Forced expiratory volume in 1-second	0.01428	0.002091	8.49e-12	UKBB
			Forced expiratory volume in 1-second, best measure	0.01336	0.002298	6.059e-09	UKBB
			Forced expiratory volume in 1-second, predicted	0.0305	0.002737	8e-29	UKBB
			Forced vital capacity	0.0199	0.001982	1.017e-23	UKBB
			Forced vital capacity, best measure	0.01961	0.002176	1.992e-19	UKBB
			Hair or balding pattern: pattern 4	-0.01225	0.001395	1.628e-18	UKBB
			Hand grip strength left	0.01143	0.001761	8.315e-11	UKBB
			Hand grip strength right	0.01019	0.001764	7.478e-09	UKBB
			Hayfever, allergic rhinitis or eczema	0.006232	0.001032	1.562e-09	UKBB
			Height	0.05893	0.001732	2.345e-253	UKBB
			Hip circumference	0.02619	0.002418	2.392e-27	UKBB
			Leg fat mass left	0.01492	0.00193	1.075e-14	UKBB
			Leg fat mass right	0.01526	0.001952	5.474e-15	UKBB
			Leg fat-free mass left	0.02756	0.001607	7.411e-66	UKBB
			Leg fat-free mass right	0.02731	0.001607	9.1e-65	UKBB
			Leg predicted mass left	0.02733	0.001596	1.124e-65	UKBB
			Leg predicted mass right	0.02717	0.001596	6.103e-65	UKBB
			No blood clot, bronchitis, emphysema, asthma, rhinitis, eczema or allergy diagnosed by doctor	-0.006436	0.001144	1.828e-08	UKBB
			Pulse rate	0.02093	0.002516	8.932e-17	UKBB
			Pulse rate	0.02353	0.004259	3.288e-08	UKBB
			Sitting height	0.04668	0.001886	3.461e-135	UKBB
			Trunk fat mass	0.02856	0.002458	3.375e-31	UKBB
			Trunk fat percentage	0.0158	0.002244	1.951e-12	UKBB
			Trunk fat-free mass	0.03078	0.001537	3.782e-89	UKBB
			Trunk predicted mass	0.0307	0.001532	2.941e-89	UKBB
			Waist circumference	0.01392	0.002162	1.227e-10	UKBB
			Weight	0.03362	0.002133	5.546e-56	UKBB
			Whole body fat mass	0.02318	0.002382	2.196e-22	UKBB
			Whole body fat-free mass	0.02983	0.001543	3.248e-83	UKBB
			Whole body water mass	0.02969	0.001546	3.288e-82	UKBB
			Lymphocyte count	0.02812	0.003619	7.79e-15	27863252
			Lymphocyte percentage of white cells	0.02149	0.003581	1.948e-09	27863252
			Mean corpuscular hemoglobin	-0.03154	0.003557	7.523e-19	27863252
			Mean corpuscular volume	-0.0359	0.003548	4.545e-24	27863252
			Neutrophil percentage of white cells	-0.0198	0.003587	3.417e-08	27863252
			Red blood cell count	0.03224	0.003575	1.92e-19	27863252
			Allergic disease	0.0321	0.0057	2.235e-08	29083406
			Myopia	NA	NA	3.3e-09	23468642
			Arm fat mass left	0.01845	0.002392	1.233e-14	UKBB
			Arm fat mass right	0.01869	0.002392	5.558e-15	UKBB
			Arm fat-free mass left	0.02752	0.001551	2.262e-70	UKBB
			Arm fat-free mass right	0.02668	0.00152	6.977e-69	UKBB
			Arm predicted mass left	0.02723	0.001546	1.865e-69	UKBB
			Arm predicted mass right	0.0263	0.001515	1.745e-67	UKBB
			Basal metabolic rate	0.03047	0.001618	4.34e-79	UKBB
			Comparative height size at age 10	0.03653	0.001665	1.415e-106	UKBB
			Forced expiratory volume in 1-second	0.01442	0.00209	5.193e-12	UKBB
			Forced expiratory volume in 1-second, best measure	0.0135	0.002297	4.209e-09	UKBB
			Forced expiratory volume in 1-second, predicted	0.03051	0.002736	7.074e-29	UKBB
			Forced vital capacity	0.01995	0.001982	7.918e-24	UKBB
			Forced vital capacity, best measure	0.01971	0.002175	1.324e-19	UKBB
			Hair or balding pattern: pattern 4	-0.01238	0.001395	7.23e-19	UKBB
			Hand grip strength left	0.01155	0.00176	5.262e-11	UKBB
			Hand grip strength right	0.0102	0.001763	7.346e-09	UKBB
			Hayfever, allergic rhinitis or eczema	0.006233	0.001032	1.532e-09	UKBB
			Height	0.05901	0.001731	4.198e-254	UKBB
			Hip circumference	0.02642	0.002417	8.112e-28	UKBB
			Leg fat mass left	0.0151	0.001929	5.006e-15	UKBB
			Leg fat mass right	0.01544	0.001952	2.59e-15	UKBB
			Leg fat-free mass left	0.02764	0.001607	2.718e-66	UKBB
			Leg fat-free mass right	0.02739	0.001606	3.481e-65	UKBB
			Leg predicted mass left	0.02742	0.001596	3.843e-66	UKBB
			Leg predicted mass right	0.02724	0.001596	2.658e-65	UKBB
			No blood clot, bronchitis, emphysema, asthma, rhinitis, eczema or allergy diagnosed by doctor	-0.006435	0.001143	1.823e-08	UKBB
			Pulse rate	0.02111	0.002516	4.873e-17	UKBB
			Pulse rate	0.02381	0.004258	2.249e-08	UKBB
			Sitting height	0.0468	0.001885	6.331e-136	UKBB
			Trunk fat mass	0.02884	0.002457	8.564e-32	UKBB
			Trunk fat percentage	0.01607	0.002244	7.964e-13	UKBB
			Trunk fat-free mass	0.03076	0.001537	4.251e-89	UKBB
			Trunk predicted mass	0.03067	0.001532	3.754e-89	UKBB
			Waist circumference	0.01402	0.002162	8.939e-11	UKBB
			Weight	0.03379	0.002132	1.539e-56	UKBB
			Whole body fat mass	0.02345	0.002381	7.043e-23	UKBB
			Whole body fat-free mass	0.02984	0.001543	2.576e-83	UKBB
			Whole body water mass	0.02971	0.001545	2.526e-82	UKBB
			Lymphocyte count	0.02823	0.00362	6.23e-15	27863252
			Lymphocyte percentage of white cells	0.02159	0.003582	1.665e-09	27863252
			Mean corpuscular hemoglobin	-0.03169	0.003558	5.338e-19	27863252
			Mean corpuscular volume	-0.03595	0.003548	3.969e-24	27863252
			Neutrophil percentage of white cells	-0.01992	0.003588	2.804e-08	27863252
			Red blood cell count	0.03233	0.003576	1.562e-19	27863252
			Allergic disease	0.032	0.0057	2.473e-08	29083406
			Myopia	NA	NA	3.2e-09	23468642
			Arm fat mass left	0.01836	0.002393	1.686e-14	UKBB
			Arm fat mass right	0.01858	0.002392	7.891e-15	UKBB
			Arm fat-free mass left	0.02748	0.001551	3.837e-70	UKBB
			Arm fat-free mass right	0.02664	0.001521	1.068e-68	UKBB
			Arm predicted mass left	0.02719	0.001546	3.222e-69	UKBB
			Arm predicted mass right	0.02628	0.001515	2.344e-67	UKBB
			Basal metabolic rate	0.03044	0.001618	6.603e-79	UKBB
			Comparative height size at age 10	0.03656	0.001665	9.794e-107	UKBB
			Forced expiratory volume in 1-second	0.01446	0.00209	4.656e-12	UKBB
			Forced expiratory volume in 1-second, best measure	0.01355	0.002298	3.723e-09	UKBB
			Forced expiratory volume in 1-second, predicted	0.03052	0.002736	6.869e-29	UKBB
			Forced vital capacity	0.01999	0.001982	6.442e-24	UKBB
			Forced vital capacity, best measure	0.01978	0.002175	9.947e-20	UKBB
			Hair or balding pattern: pattern 4	-0.01244	0.001395	4.778e-19	UKBB
			Hand grip strength left	0.01165	0.00176	3.633e-11	UKBB
			Hand grip strength right	0.01026	0.001764	5.874e-09	UKBB
			Hayfever, allergic rhinitis or eczema	0.00624	0.001032	1.473e-09	UKBB
			Height	0.05904	0.001732	2.358e-254	UKBB
			Hip circumference	0.02636	0.002417	1.109e-27	UKBB
			Leg fat mass left	0.015	0.001929	7.704e-15	UKBB
			Leg fat mass right	0.01535	0.001952	3.712e-15	UKBB
			Leg fat-free mass left	0.02761	0.001607	3.826e-66	UKBB
			Leg fat-free mass right	0.02735	0.001606	5.521e-65	UKBB
			Leg predicted mass left	0.02739	0.001596	5.378e-66	UKBB
			Leg predicted mass right	0.0272	0.001596	4.033e-65	UKBB
			No blood clot, bronchitis, emphysema, asthma, rhinitis, eczema or allergy diagnosed by doctor	-0.00645	0.001143	1.696e-08	UKBB
			Pulse rate	0.02117	0.002516	4.003e-17	UKBB
			Pulse rate	0.02385	0.004258	2.153e-08	UKBB
			Sitting height	0.04679	0.001885	7.915e-136	UKBB
			Trunk fat mass	0.02871	0.002458	1.614e-31	UKBB
			Trunk fat percentage	0.01596	0.002244	1.125e-12	UKBB
			Trunk fat-free mass	0.03075	0.001537	5.28e-89	UKBB
			Trunk predicted mass	0.03065	0.001532	5.544e-89	UKBB
			Waist circumference	0.01393	0.002162	1.17e-10	UKBB
			Weight	0.03371	0.002132	2.887e-56	UKBB
			Whole body fat mass	0.02333	0.002382	1.166e-22	UKBB
			Whole body fat-free mass	0.02982	0.001543	3.622e-83	UKBB
			Whole body water mass	0.02968	0.001545	3.662e-82	UKBB
			Lymphocyte count	0.02844	0.003621	3.971e-15	27863252
			Lymphocyte percentage of white cells	0.0216	0.003582	1.656e-09	27863252
			Mean corpuscular hemoglobin	-0.03145	0.003559	9.752e-19	27863252
			Mean corpuscular volume	-0.03588	0.003549	5.034e-24	27863252
			Neutrophil percentage of white cells	-0.01978	0.003589	3.535e-08	27863252
			Red blood cell count	0.03206	0.003577	3.115e-19	27863252
			Height SDS for females aged 10 years and males aged 12 years	0.07185	0.01236	1.342e-08	23449627
			Allergic disease	0.0315	0.0057	3.773e-08	29083406
			Height in females	0.069	0.0057	2.5e-33	23754948
			Height in males	0.063	0.0063	6.89e-24	23754948
			Height tails	0.28	0.026	2.5e-27	23563607
			Height	NA	NA	6.76e-49	20881960
			Height	0.0663	0.004227	1.897e-55	23754948
			Height	0.077	0.003	2.3e-148	25282103
			Hip circumference in females	0.03	0.0046	3.5e-11	25673412
			Hip circumference in males	0.038	0.0049	3.3e-15	25673412
			Hip circumference	0.036	0.0036	4.5e-23	25673412
			Hip circumference	0.034	0.0036	5.4e-22	25673412
			Hip circumference adjusted for BMI	0.047	0.0035	5.6e-41	25673412
			Waist circumference	0.021	0.0035	5e-10	25673412
			Waist circumference	0.021	0.0034	1.6e-10	25673412
			Waist circumference adjusted for BMI	0.024	0.0033	1.3e-12	25673412
			Waist circumference in physically active females	0.0341	0.006	1.42e-08	28448500
			Waist circumeference in physically active males	0.0374	0.0061	6.31e-10	28448500
			Waist circumference in male non-smokers	0.039	0.0059	2.793e-11	28443625
			Waist circumference in non-smokers	0.0272	0.0041	3.342e-11	28443625
			Waist circumference in non-smokers	0.0263	0.0039	1.507e-11	28443625
			Waist circumference adjusted for physical activity in females	0.0359	0.0053	1.53e-11	28448500
			Waist circumeference adjusted for physical activity in males	0.0389	0.0053	3.33e-13	28448500
			Waist circumference adjusted for physical activity	0.0239	0.0037	1.81e-10	28448500
			Waist circumference adjusted for physical activity	0.0242	0.0035	8.34e-12	28448500
			Waist cirumference adjusted for smoking in males	0.0388	0.005	1.524e-14	28443625
			Waist circumference adjusted for smoking	0.0277	0.0037	3.622e-14	28443625
			Waist circumference adjusted for smoking	0.0272	0.0035	1.322e-14	28443625
			Weight in females	0.036	0.0062	1.02e-08	23754948
			Weight in males	0.047	0.0065	5.01e-13	23754948
			Weight	0.04124	0.004486	3.843e-20	23754948
			Height	NA	NA	6.76e-49	20881960
			Myopia	NA	NA	3.9e-09	23468642
			Waist circumference adjusted for BMI joint analysis main effects and physical activity interaction	NA	NA	2e-11	28448500
			Waist circumference adjusted for BMI joint analysis main effects and physical activity interaction	NA	NA	5e-12	28448500
			Waist circumference adjusted for body mass index	0.0239	0.003757	2e-10	28448500
			Waist circumference adjusted for body mass index	0.0242	0.003539	8e-12	28448500
			Arm fat mass left	0.01758	0.002392	1.986e-13	UKBB
			Arm fat mass right	0.01777	0.002391	1.057e-13	UKBB
			Arm fat-free mass left	0.02728	0.001551	3.11e-69	UKBB
			Arm fat-free mass right	0.02645	0.00152	8.306e-68	UKBB
			Arm predicted mass left	0.02705	0.001545	1.418e-68	UKBB
			Arm predicted mass right	0.02611	0.001515	1.457e-66	UKBB
			Basal metabolic rate	0.03009	0.001617	3.117e-77	UKBB
			Comparative height size at age 10	0.0365	0.001665	1.866e-106	UKBB
			Forced expiratory volume in 1-second	0.01467	0.00209	2.248e-12	UKBB
			Forced expiratory volume in 1-second, best measure	0.01384	0.002297	1.704e-09	UKBB
			Forced expiratory volume in 1-second, predicted	0.03073	0.002735	2.763e-29	UKBB
			Forced vital capacity	0.02015	0.001981	2.672e-24	UKBB
			Forced vital capacity, best measure	0.02003	0.002175	3.253e-20	UKBB
			Hair or balding pattern: pattern 4	-0.01234	0.001394	8.866e-19	UKBB
			Hand grip strength left	0.01171	0.00176	2.815e-11	UKBB
			Hand grip strength right	0.01033	0.001763	4.593e-09	UKBB
			Hayfever, allergic rhinitis or eczema	0.00622	0.001031	1.639e-09	UKBB
			Height	0.05913	0.001731	2.516e-255	UKBB
			Hip circumference	0.02553	0.002416	4.347e-26	UKBB
			Leg fat mass left	0.01442	0.001929	7.753e-14	UKBB
			Leg fat mass right	0.0148	0.001951	3.316e-14	UKBB
			Leg fat-free mass left	0.0272	0.001606	2.644e-64	UKBB
			Leg fat-free mass right	0.02692	0.001606	4.787e-63	UKBB
			Leg predicted mass left	0.02699	0.001595	3.67e-64	UKBB
			Leg predicted mass right	0.02678	0.001595	3.23e-63	UKBB
			No blood clot, bronchitis, emphysema, asthma, rhinitis, eczema or allergy diagnosed by doctor	-0.006457	0.001143	1.616e-08	UKBB
			Pulse rate	0.02117	0.002515	3.791e-17	UKBB
			Pulse rate	0.02393	0.004256	1.888e-08	UKBB
			Self-reported enlarged prostate	0.001551	0.000282	3.835e-08	UKBB
			Sitting height	0.04663	0.001885	4.605e-135	UKBB
			Trunk fat mass	0.02792	0.002457	6.365e-30	UKBB
			Trunk fat percentage	0.01526	0.002243	1.013e-11	UKBB
			Trunk fat-free mass	0.03059	0.001536	3.423e-88	UKBB
			Trunk predicted mass	0.03049	0.001531	3.752e-88	UKBB
			Waist circumference	0.01329	0.002161	7.835e-10	UKBB
			Weight	0.03308	0.002131	2.654e-54	UKBB
			Whole body fat mass	0.02255	0.002381	2.747e-21	UKBB
			Whole body fat-free mass	0.02956	0.001542	8.327e-82	UKBB
			Whole body water mass	0.02941	0.001545	8.659e-81	UKBB
		rs181203	Body mass index	-0.0336	0.005465	7.851e-10	28892062
			Mean corpuscular volume	-0.02396	0.003756	1.791e-10	27863252
			Red blood cell count	0.02136	0.003786	1.684e-08	27863252
			Alcohol intake frequency	-0.02855	0.00377	3.652e-14	UKBB
			Arm fat mass left	-0.02511	0.002527	2.865e-23	UKBB
			Arm fat mass right	-0.02521	0.002526	1.848e-23	UKBB
			Arm fat percentage left	-0.01982	0.001951	3.138e-24	UKBB
			Arm fat percentage right	-0.02012	0.00196	1.017e-24	UKBB
			Basal metabolic rate	-0.01157	0.001709	1.288e-11	UKBB
			Body fat percentage	-0.01905	0.001977	5.499e-22	UKBB
			Body mass index	-0.02209	0.00255	4.618e-18	UKBB
			Comparative height size at age 10	-0.009627	0.00176	4.501e-08	UKBB
			Hip circumference	-0.02792	0.002552	7.523e-28	UKBB
			Leg fat mass left	-0.01784	0.002038	2.041e-18	UKBB
			Leg fat mass right	-0.01768	0.002061	9.782e-18	UKBB
			Leg fat percentage left	-0.0117	0.001612	4.008e-13	UKBB
			Leg fat percentage right	-0.01139	0.001633	3.067e-12	UKBB
			Leg fat-free mass left	-0.01307	0.001698	1.347e-14	UKBB
			Leg fat-free mass right	-0.01254	0.001697	1.488e-13	UKBB
			Leg predicted mass left	-0.01304	0.001686	1.044e-14	UKBB
			Leg predicted mass right	-0.01238	0.001686	2.069e-13	UKBB
			Qualifications: college or university degree	0.006978	0.001208	7.757e-09	UKBB
			Trunk fat mass	-0.0269	0.002595	3.641e-25	UKBB
			Trunk fat percentage	-0.02364	0.002369	1.933e-23	UKBB
			Types of physical activity in last 4 weeks: light diy	0.007901	0.00129	9.033e-10	UKBB
			Waist circumference	-0.02161	0.002283	2.852e-21	UKBB
			Weight	-0.02197	0.002252	1.757e-22	UKBB
			Whole body fat mass	-0.02515	0.002515	1.527e-23	UKBB
			Whole body fat-free mass	-0.009047	0.00163	2.881e-08	UKBB
			Body mass index	-0.03353	0.005457	8.008e-10	28892062
			Mean corpuscular volume	-0.02432	0.003758	9.704e-11	27863252
			Red blood cell count	0.02153	0.003788	1.317e-08	27863252
			Alcohol intake frequency	-0.02868	0.003772	2.894e-14	UKBB
			Arm fat mass left	-0.02531	0.002527	1.347e-23	UKBB
			Arm fat mass right	-0.02542	0.002527	8.258e-24	UKBB
			Arm fat percentage left	-0.01997	0.001952	1.457e-24	UKBB
			Arm fat percentage right	-0.02029	0.001961	4.402e-25	UKBB
			Basal metabolic rate	-0.01164	0.00171	9.807e-12	UKBB
			Body fat percentage	-0.01923	0.001977	2.374e-22	UKBB
			Body mass index	-0.02228	0.00255	2.456e-18	UKBB
			Comparative height size at age 10	-0.009653	0.00176	4.18e-08	UKBB
			Hip circumference	-0.02803	0.002553	4.943e-28	UKBB
			Leg fat mass left	-0.01797	0.002038	1.184e-18	UKBB
			Leg fat mass right	-0.01779	0.002062	6.218e-18	UKBB
			Leg fat percentage left	-0.01182	0.001613	2.313e-13	UKBB
			Leg fat percentage right	-0.01149	0.001633	2.021e-12	UKBB
			Leg fat-free mass left	-0.01313	0.001698	1.049e-14	UKBB
			Leg fat-free mass right	-0.0126	0.001698	1.136e-13	UKBB
			Leg predicted mass left	-0.01309	0.001687	8.379e-15	UKBB
			Leg predicted mass right	-0.01244	0.001686	1.625e-13	UKBB
			Qualifications: college or university degree	0.007065	0.001209	5.078e-09	UKBB
			Trunk fat mass	-0.0271	0.002596	1.655e-25	UKBB
			Trunk fat percentage	-0.02386	0.00237	7.942e-24	UKBB
			Types of physical activity in last 4 weeks: light diy	0.007863	0.00129	1.102e-09	UKBB
			Waist circumference	-0.02176	0.002283	1.584e-21	UKBB
			Weight	-0.02212	0.002253	9.49e-23	UKBB
			Whole body fat mass	-0.02535	0.002516	6.996e-24	UKBB
			Whole body fat-free mass	-0.009085	0.001631	2.537e-08	UKBB
			Whole body water mass	-0.008909	0.001633	4.911e-08	UKBB
			Body mass index	-0.0334	0.005457	9.303e-10	28892062
			Mean corpuscular volume	-0.02458	0.003774	7.287e-11	27863252
			Red blood cell count	0.02201	0.003803	7.111e-09	27863252
			Body mass index	-0.022	0.0026	2e-17	29273807
			Body mass index	-0.021	0.0025	3.5e-18	29273807
			Alcohol intake frequency	-0.02838	0.003782	6.178e-14	UKBB
			Arm fat mass left	-0.02539	0.002534	1.291e-23	UKBB
			Arm fat mass right	-0.02548	0.002534	8.614e-24	UKBB
			Arm fat percentage left	-0.02007	0.001957	1.16e-24	UKBB
			Arm fat percentage right	-0.0204	0.001967	3.295e-25	UKBB
			Basal metabolic rate	-0.01167	0.001715	9.95e-12	UKBB
			Body fat percentage	-0.01921	0.001983	3.449e-22	UKBB
			Body mass index	-0.02244	0.002558	1.716e-18	UKBB
			Hip circumference	-0.028	0.00256	7.837e-28	UKBB
			Leg fat mass left	-0.01806	0.002044	9.984e-19	UKBB
			Leg fat mass right	-0.01783	0.002068	6.416e-18	UKBB
			Leg fat percentage left	-0.01187	0.001617	2.152e-13	UKBB
			Leg fat percentage right	-0.01147	0.001638	2.48e-12	UKBB
			Leg fat-free mass left	-0.01313	0.001703	1.237e-14	UKBB
			Leg fat-free mass right	-0.01265	0.001702	1.059e-13	UKBB
			Leg predicted mass left	-0.01311	0.001691	9.202e-15	UKBB
			Leg predicted mass right	-0.01249	0.001691	1.491e-13	UKBB
			Qualifications: college or university degree	0.0071	0.001212	4.723e-09	UKBB
			Trunk fat mass	-0.02712	0.002604	2.068e-25	UKBB
			Trunk fat percentage	-0.02384	0.002377	1.131e-23	UKBB
			Types of physical activity in last 4 weeks: light diy	0.007808	0.001294	1.591e-09	UKBB
			Waist circumference	-0.02171	0.00229	2.532e-21	UKBB
			Weight	-0.02214	0.002259	1.112e-22	UKBB
			Whole body fat mass	-0.02535	0.002523	9.533e-24	UKBB
			Whole body fat-free mass	-0.009126	0.001635	2.41e-08	UKBB
			Whole body water mass	-0.008942	0.001638	4.77e-08	UKBB
			Body mass index	-0.03348	0.005459	8.632e-10	28892062
			Mean corpuscular volume	-0.02367	0.00378	3.781e-10	27863252
			Red blood cell count	0.02128	0.00381	2.324e-08	27863252
			Mean corpuscular volume	-0.02409	0.003754	1.4e-10	27863252
			Red blood cell count	0.0215	0.003784	1.334e-08	27863252
		rs2071699	Plasma carcinoembryonic antigen CEA levels	NA	NA	8.25e-13	23300138
			Elevated serum carcinoembryonic antigen levels	NA	NA	3e-10	24941225
		rs6062496	Crohns disease	0.1443	0.0249	7.228e-09	26192919
			Inflammatory bowel disease	0.165	0.018	5.479e-20	26192919
			Ulcerative colitis	0.1585	0.0224	1.468e-12	26192919
			Crohns disease	NA	NA	3e-13	28067908
			Inflammatory bowel disease	NA	NA	2e-33	26192919
			Inflammatory bowel disease	NA	NA	3e-26	28067908
			Ulcerative colitis	NA	NA	9e-17	28067908
			Current tobacco smoking	0.007318	0.001326	3.387e-08	UKBB
			Forced vital capacity	-0.01316	0.001978	2.88e-11	UKBB
			Forced vital capacity, best measure	-0.01363	0.00217	3.385e-10	UKBB
	Don't associated with confounding factors	rs10903122	Celiac disease	NA	NA	1.727e-10	20190752
			Celiac disease	NA	NA	2e-10	21150878
			Selective immunoglobulin A deficiency IgAD	NA	NA	1.7e-10	20694011
			Celiac disease	NA	NA	2e-10	20190752
			Celiac disease	NA	NA	2e-10	20190752
		rs76418789	Crohns disease	NA	NA	2e-10	23850713
		rs3766920	Inflammatory bowel disease	0.3001	0.05004	2e-09	27569725
		rs12712158	Lymphocyte count	0.02161	0.003952	4.561e-08	27863252
			Height	0.009525	0.001744	4.69e-08	UKBB
			Trunk predicted mass	0.008541	0.001541	2.957e-08	UKBB
			Height	0.009585	0.001743	3.851e-08	UKBB
			Trunk fat-free mass	0.008466	0.001546	4.305e-08	UKBB
			Trunk predicted mass	0.008584	0.00154	2.521e-08	UKBB
		rs4973341	Primary biliary cirrhosis	-0.1985	0.0312	2e-10	26394269
		rs10203952	Crohns disease	-0.2969	0.0234	5.127e-37	26192919
			Inflammatory bowel disease	-0.1448	0.017	1.466e-17	26192919
			Crohns disease	-0.2865	0.0234	2.17e-34	26192919
			Inflammatory bowel disease	-0.139	0.017	2.966e-16	26192919
			Crohns disease	-0.2965	0.0234	7.534e-37	26192919
			Inflammatory bowel disease	-0.1454	0.017	1.218e-17	26192919
			Crohns disease	-0.2974	0.0234	3.815e-37	26192919
			Inflammatory bowel disease	-0.1444	0.017	1.78e-17	26192919
		rs2953155	Monocyte count	-0.02233	0.003605	5.838e-10	27863252
			Monocyte percentage of white cells	-0.02025	0.003597	1.826e-08	27863252
			Monocyte count	-0.0333	0.004624	5.971e-13	27863252
			Monocyte percentage of white cells	-0.0289	0.004615	3.817e-10	27863252
			Inflammatory bowel disease	0.1462	0.0228	1.555e-10	26192919
			Ulcerative colitis	0.1926	0.0285	1.379e-11	26192919
			Monocyte count	0.0333	0.004625	6e-13	27863252
			Granulocyte percentage of myeloid white cells	0.02066	0.003577	7.643e-09	27863252
			Monocyte count	-0.02303	0.003573	1.151e-10	27863252
			Monocyte percentage of white cells	-0.02192	0.003566	7.903e-10	27863252
			Monocyte count	-0.02257	0.003606	3.834e-10	27863252
			Monocyte percentage of white cells	-0.0203	0.003598	1.678e-08	27863252
			Monocyte count	-0.02227	0.003623	7.938e-10	27863252
			Monocyte percentage of white cells	-0.02045	0.003616	1.543e-08	27863252
		rs1317244	Eosinophil count	-0.02616	0.003696	1.473e-12	27863252
			Eosinophil percentage of granulocytes	-0.02567	0.003709	4.479e-12	27863252
			Eosinophil percentage of white cells	-0.02609	0.003692	1.6e-12	27863252
			Neutrophil percentage of granulocytes	0.0245	0.003709	3.967e-11	27863252
			Sum eosinophil basophil counts	-0.02608	0.0037	1.804e-12	27863252
			Eosinophil count	-0.02619	0.003697	1.401e-12	27863252
			Eosinophil percentage of granulocytes	-0.02568	0.00371	4.457e-12	27863252
			Eosinophil percentage of white cells	-0.02614	0.003694	1.475e-12	27863252
			Neutrophil percentage of granulocytes	0.02449	0.003711	4.08e-11	27863252
			Sum eosinophil basophil counts	-0.02614	0.003701	1.641e-12	27863252
			Eosinophil count	-0.02611	0.00369	1.483e-12	27863252
			Eosinophil percentage of granulocytes	-0.02552	0.003703	5.549e-12	27863252
			Eosinophil percentage of white cells	-0.02611	0.003687	1.437e-12	27863252
			Neutrophil percentage of granulocytes	0.02436	0.003704	4.823e-11	27863252
			Sum eosinophil basophil counts	-0.02604	0.003695	1.804e-12	27863252
		rs62322747	Allergic disease	-0.053	0.006	1.673e-18	29083406
			Asthma	-0.006115	0.0008259	1.327e-13	UKBB
			Hayfever, allergic rhinitis or eczema	-0.01224	0.00109	2.802e-29	UKBB
			No blood clot, bronchitis, emphysema, asthma, rhinitis, eczema or allergy diagnosed by doctor	0.01379	0.001207	3.419e-30	UKBB
			Self-reported asthma	-0.006042	0.0008274	2.827e-13	UKBB
			Self-reported hayfever or allergic rhinitis	-0.003757	0.000601	4.086e-10	UKBB
			Allergic disease	-0.053	0.006	1.551e-18	29083406
			Asthma	-0.00613	0.0008261	1.167e-13	UKBB
			Hayfever, allergic rhinitis or eczema	-0.01227	0.00109	2.156e-29	UKBB
			No blood clot, bronchitis, emphysema, asthma, rhinitis, eczema or allergy diagnosed by doctor	0.01377	0.001208	4.286e-30	UKBB
			Self-reported asthma	-0.00606	0.0008276	2.443e-13	UKBB
			Self-reported hayfever or allergic rhinitis	-0.003734	0.0006011	5.245e-10	UKBB
			Eosinophil percentage of white cells	-0.02091	0.003787	3.353e-08	27863252
			Allergic disease	-0.0536	0.006	7.711e-19	29083406
			Asthma	-0.006175	0.000826	7.694e-14	UKBB
			Hayfever, allergic rhinitis or eczema	-0.01223	0.00109	3.236e-29	UKBB
			No blood clot, bronchitis, emphysema, asthma, rhinitis, eczema or allergy diagnosed by doctor	0.01377	0.001208	4.289e-30	UKBB
			Self-reported asthma	-0.006098	0.0008275	1.73e-13	UKBB
			Self-reported hayfever or allergic rhinitis	-0.003766	0.0006011	3.728e-10	UKBB
			Allergic disease	-0.0526	0.006	3.136e-18	29083406
			Allergy	NA	NA	4e-11	27182965
			Asthma	-0.006087	0.0008256	1.673e-13	UKBB
			Hayfever, allergic rhinitis or eczema	-0.01231	0.001089	1.347e-29	UKBB
			No blood clot, bronchitis, emphysema, asthma, rhinitis, eczema or allergy diagnosed by doctor	0.01381	0.001207	2.684e-30	UKBB
			Self-reported asthma	-0.006015	0.0008271	3.521e-13	UKBB
			Self-reported hayfever or allergic rhinitis	-0.003726	0.0006008	5.576e-10	UKBB
		rs3792783	Eosinophil count	-0.03873	0.004924	3.637e-15	27863252
			Eosinophil percentage of granulocytes	-0.03408	0.004942	5.398e-12	27863252
			Eosinophil percentage of white cells	-0.03588	0.004919	2.98e-13	27863252
			Neutrophil percentage of granulocytes	0.03318	0.004942	1.911e-11	27863252
			Sum eosinophil basophil counts	-0.03779	0.004928	1.754e-14	27863252
			Myasthenia gravis	NA	NA	1.12e-08	23055271
			Neutrophil percentage of granulocytes	0.03318	0.004947	2e-11	27863252
			Eosinophil count	-0.03841	0.004927	6.352e-15	27863252
			Eosinophil percentage of granulocytes	-0.0338	0.004945	8.171e-12	27863252
			Eosinophil percentage of white cells	-0.03563	0.004922	4.528e-13	27863252
			Neutrophil percentage of granulocytes	0.03293	0.004945	2.739e-11	27863252
			Sum eosinophil basophil counts	-0.03744	0.004931	3.127e-14	27863252
			Myasthenia gravis	NA	NA	1.81e-08	23055271
			Eosinophil count	-0.03826	0.004923	7.758e-15	27863252
			Eosinophil percentage of granulocytes	-0.03374	0.004942	8.6e-12	27863252
			Eosinophil percentage of white cells	-0.03564	0.004918	4.308e-13	27863252
			Neutrophil percentage of granulocytes	0.03288	0.004942	2.872e-11	27863252
			Sum eosinophil basophil counts	-0.03729	0.004928	3.828e-14	27863252
			Eosinophil count	-0.03822	0.005453	2.401e-12	27863252
			Eosinophil percentage of granulocytes	-0.03168	0.005473	7.082e-09	27863252
			Eosinophil percentage of white cells	-0.03421	0.005447	3.382e-10	27863252
			Neutrophil percentage of granulocytes	0.03066	0.005473	2.122e-08	27863252
			Sum eosinophil basophil counts	-0.03777	0.005458	4.5e-12	27863252
			Eosinophil count	-0.03787	0.005447	3.596e-12	27863252
			Eosinophil percentage of granulocytes	-0.0318	0.005467	6.038e-09	27863252
			Eosinophil percentage of white cells	-0.03423	0.005442	3.156e-10	27863252
			Neutrophil percentage of granulocytes	0.03091	0.005467	1.566e-08	27863252
			Sum eosinophil basophil counts	-0.03746	0.005452	6.418e-12	27863252
			Myasthenia gravis	NA	NA	4.55e-10	23055271
		rs56167332	Crohns disease	0.1704	0.0255	2.275e-11	26192919
			Inflammatory bowel disease	0.1564	0.0185	3.26e-17	26192919
			Ulcerative colitis	0.1516	0.0231	5.299e-11	26192919
			Crohns disease	0.1706	0.01265	2e-41	26192919
			Crohns disease	NA	NA	1e-27	28067908
			Inflammatory bowel disease	0.1559	0.0105	7e-50	26192919
			Inflammatory bowel disease	NA	NA	3e-38	28067908
			Ulcerative colitis	0.1414	0.01317	7e-27	26192919
			Ulcerative colitis	NA	NA	1e-23	28067908
			Self-reported psoriasis	-0.001842	0.0002787	3.9e-11	UKBB
			Crohns disease	0.1767	0.0256	4.702e-12	26192919
			Inflammatory bowel disease	0.1563	0.0186	4.732e-17	26192919
			Ulcerative colitis	0.1475	0.0232	2.033e-10	26192919
			Pediatric autoimmune diseases	NA	NA	2e-10	26301688
			Self-reported psoriasis	-0.001919	0.0002805	7.784e-12	UKBB
		rs77688705	Apolipoproteins b	NA	NA	2.677e-15	17903299
			Apolipoproteins b	NA	NA	6.867e-12	17903299
			Bilirubin	NA	NA	7.217e-09	17903293
			Cholesterol	NA	NA	2.472e-12	17903299
			Cholesterol ldl	NA	NA	4.389e-13	17903299
			Peroxidase	NA	NA	2.658e-12	17903293
			Peroxidase	NA	NA	3.079e-09	17903293
		rs3095303	Eosinophil count	-0.04071	0.003805	1.029e-26	27863252
			Eosinophil percentage of granulocytes	-0.03201	0.003818	5.134e-17	27863252
			Eosinophil percentage of white cells	-0.03313	0.003801	2.854e-18	27863252
			Lymphocyte count	-0.02171	0.00384	1.575e-08	27863252
			Mean platelet volume	0.02573	0.003864	2.759e-11	27863252
			Monocyte count	-0.04013	0.003811	6.295e-26	27863252
			Monocyte percentage of white cells	-0.02106	0.003802	3.022e-08	27863252
			Myeloid white cell count	-0.02288	0.00384	2.556e-09	27863252
			Neutrophil percentage of granulocytes	0.03076	0.003818	7.814e-16	27863252
			Platelet count	-0.03206	0.00389	1.699e-16	27863252
			Plateletcrit	-0.02307	0.003902	3.371e-09	27863252
			Reticulocyte count	-0.02835	0.003831	1.363e-13	27863252
			Reticulocyte fraction of red cells	-0.02535	0.003828	3.576e-11	27863252
			Sum eosinophil basophil counts	-0.04008	0.003808	6.686e-26	27863252
			White blood cell count	-0.02701	0.003823	1.596e-12	27863252
			IgA deficiency	0.5908	0.04668	1.003e-36	27723758
			Primary sclerosing cholangitis	0.5062	0.03	3.731e-68	27992413
			Comparative body size at age 10	0.01081	0.001788	1.457e-09	UKBB
			Intestinal malabsorption	0.001615	0.0001125	1.145e-46	UKBB
			Long-standing illness, disability or infirmity	0.007469	0.001238	1.626e-09	UKBB
			Medication for cholesterol, blood pressure or diabetes: insulin	0.002627	0.0004497	5.198e-09	UKBB
			Other serious medical condition or disability diagnosed by doctor	0.006544	0.001067	8.706e-10	UKBB
			Self-reported ankylosing spondylitis	-0.0009313	0.0001401	3.017e-11	UKBB
			Self-reported hyperthyroidism or thyrotoxicosis	0.003438	0.0002265	5.09e-52	UKBB
			Self-reported hypothyroidism or myxoedema	0.008251	0.0005574	1.419e-49	UKBB
			Self-reported malabsorption or coeliac disease	0.004315	0.0001714	9.18e-140	UKBB
			Self-reported psoriasis	-0.0029	0.000279	2.662e-25	UKBB
			Self-reported sjogrens syndrome or sicca syndrome	0.000446	7.822e-05	1.185e-08	UKBB
			Self-reported systemic lupus erythematosis or sle	0.000481	8.624e-05	2.44e-08	UKBB
			Sitting height	0.01135	0.002018	1.88e-08	UKBB
			Started insulin within one year diagnosis of diabetes	0.02864	0.003985	6.908e-13	UKBB
			Treatment with insulin product	0.002072	0.0002585	1.092e-15	UKBB
			Treatment with levothyroxine sodium	0.007015	0.0005136	1.892e-42	UKBB
			Treatment with thyroxine product	0.00266	0.0002799	2.039e-21	UKBB
			Rheumatoid arthritis	-0.09431	0.01683	3.4e-09	24390342
			Rheumatoid arthritis	-0.1054	0.01701	2.1e-10	24390342
			Eosinophil count	-0.0399	0.003756	2.362e-26	27863252
			Eosinophil percentage of granulocytes	-0.03275	0.003769	3.717e-18	27863252
			Eosinophil percentage of white cells	-0.03434	0.003753	5.574e-20	27863252
			Hemoglobin concentration	-0.02177	0.003736	5.654e-09	27863252
			High light scatter reticulocyte count	-0.02088	0.003775	3.185e-08	27863252
			Mean platelet volume	0.0274	0.003816	6.939e-13	27863252
			Monocyte count	-0.03385	0.003763	2.347e-19	27863252
			Neutrophil percentage of granulocytes	0.03154	0.00377	5.927e-17	27863252
			Platelet count	-0.03567	0.003842	1.607e-20	27863252
			Plateletcrit	-0.02621	0.003853	1.024e-11	27863252
			Reticulocyte count	-0.02922	0.003782	1.113e-14	27863252
			Reticulocyte fraction of red cells	-0.02543	0.00378	1.727e-11	27863252
			Sum eosinophil basophil counts	-0.03915	0.00376	2.142e-25	27863252
			White blood cell count	-0.02177	0.003775	8.011e-09	27863252
			IgA deficiency	0.685	0.04553	3.77e-51	27723758
			Primary sclerosing cholangitis	0.4706	0.029	1.732e-60	27992413
			Comparative body size at age 10	0.01054	0.001766	2.383e-09	UKBB
			Impedance of leg left	-0.01312	0.002352	2.459e-08	UKBB
			Impedance of leg right	-0.0136	0.002334	5.695e-09	UKBB
			Intestinal malabsorption	0.001564	0.0001112	6.08e-45	UKBB
			Long-standing illness, disability or infirmity	0.007148	0.001223	5.128e-09	UKBB
			Medication for cholesterol, blood pressure or diabetes: insulin	0.002583	0.000444	5.951e-09	UKBB
			Other serious medical condition or disability diagnosed by doctor	0.006267	0.001054	2.798e-09	UKBB
			Self-reported ankylosing spondylitis	-0.0009362	0.0001384	1.359e-11	UKBB
			Self-reported hyperthyroidism or thyrotoxicosis	0.003401	0.0002238	3.671e-52	UKBB
			Self-reported hypothyroidism or myxoedema	0.008681	0.0005506	5.628e-56	UKBB
			Self-reported malabsorption or coeliac disease	0.004181	0.0001693	1.637e-134	UKBB
			Self-reported psoriasis	-0.002918	0.0002756	3.449e-26	UKBB
			Self-reported sjogrens syndrome or sicca syndrome	0.0004417	7.727e-05	1.09e-08	UKBB
			Self-reported systemic lupus erythematosis or sle	0.0004698	8.52e-05	3.52e-08	UKBB
			Started insulin within one year diagnosis of diabetes	0.02709	0.003936	6.125e-12	UKBB
			Treatment with insulin product	0.00204	0.0002554	1.39e-15	UKBB
			Treatment with levothyroxine sodium	0.007369	0.0005074	9.042e-48	UKBB
			Treatment with thyroxine product	0.002703	0.0002765	1.439e-22	UKBB
			Rheumatoid arthritis	-0.1133	0.01602	2.2e-11	24390342
			Rheumatoid arthritis	-0.1133	0.01588	1.2e-12	24390342
			Eosinophil count	-0.03991	0.003757	2.288e-26	27863252
			Eosinophil percentage of granulocytes	-0.03275	0.00377	3.669e-18	27863252
			Eosinophil percentage of white cells	-0.03436	0.003753	5.368e-20	27863252
			Hemoglobin concentration	-0.0217	0.003736	6.27e-09	27863252
			High light scatter reticulocyte count	-0.02082	0.003776	3.525e-08	27863252
			Mean platelet volume	0.02746	0.003816	6.144e-13	27863252
			Monocyte count	-0.03384	0.003763	2.387e-19	27863252
			Neutrophil percentage of granulocytes	0.03154	0.00377	5.923e-17	27863252
			Platelet count	-0.03568	0.003842	1.578e-20	27863252
			Plateletcrit	-0.0262	0.003854	1.06e-11	27863252
			Reticulocyte count	-0.02918	0.003782	1.212e-14	27863252
			Reticulocyte fraction of red cells	-0.02541	0.00378	1.801e-11	27863252
			Sum eosinophil basophil counts	-0.03916	0.00376	2.123e-25	27863252
			White blood cell count	-0.02177	0.003775	8.117e-09	27863252
			IgA deficiency	0.685	0.04553	3.767e-51	27723758
			Primary sclerosing cholangitis	0.47	0.029	3.317e-60	27992413
			Comparative body size at age 10	0.01054	0.001766	2.384e-09	UKBB
			Impedance of leg left	-0.01312	0.002352	2.458e-08	UKBB
			Impedance of leg right	-0.0136	0.002334	5.691e-09	UKBB
			Intestinal malabsorption	0.001564	0.0001112	6.078e-45	UKBB
			Long-standing illness, disability or infirmity	0.007148	0.001223	5.132e-09	UKBB
			Medication for cholesterol, blood pressure or diabetes: insulin	0.002583	0.000444	6.001e-09	UKBB
			Other serious medical condition or disability diagnosed by doctor	0.006266	0.001054	2.802e-09	UKBB
			Self-reported ankylosing spondylitis	-0.0009362	0.0001384	1.359e-11	UKBB
			Self-reported hyperthyroidism or thyrotoxicosis	0.003401	0.0002238	3.669e-52	UKBB
			Self-reported hypothyroidism or myxoedema	0.008681	0.0005506	5.62e-56	UKBB
			Self-reported malabsorption or coeliac disease	0.004181	0.0001693	1.635e-134	UKBB
			Self-reported psoriasis	-0.002918	0.0002756	3.443e-26	UKBB
			Self-reported sjogrens syndrome or sicca syndrome	0.0004417	7.727e-05	1.09e-08	UKBB
			Self-reported systemic lupus erythematosis or sle	0.0004698	8.52e-05	3.52e-08	UKBB
			Started insulin within one year diagnosis of diabetes	0.02709	0.003936	6.186e-12	UKBB
			Treatment with insulin product	0.00204	0.0002554	1.403e-15	UKBB
			Treatment with levothyroxine sodium	0.007369	0.0005074	9.03e-48	UKBB
			Treatment with thyroxine product	0.002703	0.0002765	1.438e-22	UKBB
			Rheumatoid arthritis	-0.1133	0.01602	2.2e-11	24390342
			Rheumatoid arthritis	-0.1133	0.01588	1.2e-12	24390342
			Eosinophil count	-0.0399	0.003756	2.337e-26	27863252
			Eosinophil percentage of granulocytes	-0.03273	0.00377	3.883e-18	27863252
			Eosinophil percentage of white cells	-0.03434	0.003753	5.605e-20	27863252
			Hemoglobin concentration	-0.02173	0.003736	6.043e-09	27863252
			High light scatter reticulocyte count	-0.02078	0.003775	3.709e-08	27863252
			Mean platelet volume	0.02743	0.003816	6.55e-13	27863252
			Monocyte count	-0.03381	0.003763	2.591e-19	27863252
			Neutrophil percentage of granulocytes	0.03151	0.00377	6.293e-17	27863252
			Platelet count	-0.0357	0.003842	1.495e-20	27863252
			Plateletcrit	-0.02623	0.003853	9.971e-12	27863252
			Reticulocyte count	-0.02913	0.003782	1.343e-14	27863252
			Reticulocyte fraction of red cells	-0.02535	0.00378	1.986e-11	27863252
			Sum eosinophil basophil counts	-0.03915	0.00376	2.15e-25	27863252
			White blood cell count	-0.02179	0.003775	7.756e-09	27863252
			IgA deficiency	0.687	0.04588	1.064e-50	27723758
			Primary sclerosing cholangitis	0.4706	0.029	2.081e-60	27992413
			Eosinophil count	-0.03992	0.003761	2.543e-26	27863252
			Eosinophil percentage of granulocytes	-0.03277	0.003774	3.862e-18	27863252
			Eosinophil percentage of white cells	-0.03438	0.003757	5.549e-20	27863252
			Hemoglobin concentration	-0.02173	0.00374	6.275e-09	27863252
			High light scatter reticulocyte count	-0.02097	0.003779	2.877e-08	27863252
			Mean platelet volume	0.02754	0.00382	5.574e-13	27863252
			Monocyte count	-0.03385	0.003767	2.571e-19	27863252
			Neutrophil percentage of granulocytes	0.03153	0.003774	6.571e-17	27863252
			Platelet count	-0.03566	0.003846	1.833e-20	27863252
			Plateletcrit	-0.02616	0.003858	1.195e-11	27863252
			Reticulocyte count	-0.02931	0.003786	9.852e-15	27863252
			Reticulocyte fraction of red cells	-0.02554	0.003784	1.493e-11	27863252
			Sum eosinophil basophil counts	-0.03915	0.003764	2.428e-25	27863252
			White blood cell count	-0.02172	0.003779	8.972e-09	27863252
			IgA deficiency	0.685	0.04553	3.771e-51	27723758
			Primary sclerosing cholangitis	0.4706	0.029	2.704e-60	27992413
			Comparative body size at age 10	0.01054	0.001766	2.408e-09	UKBB
			Impedance of leg left	-0.01311	0.002352	2.488e-08	UKBB
			Impedance of leg right	-0.01359	0.002334	5.772e-09	UKBB
			Intestinal malabsorption	0.001564	0.0001112	6.053e-45	UKBB
			Long-standing illness, disability or infirmity	0.007147	0.001223	5.162e-09	UKBB
			Medication for cholesterol, blood pressure or diabetes: insulin	0.002583	0.000444	5.956e-09	UKBB
			Other serious medical condition or disability diagnosed by doctor	0.006266	0.001054	2.813e-09	UKBB
			Self-reported ankylosing spondylitis	-0.0009363	0.0001384	1.358e-11	UKBB
			Self-reported hyperthyroidism or thyrotoxicosis	0.003401	0.0002238	3.672e-52	UKBB
			Self-reported hypothyroidism or myxoedema	0.008681	0.0005506	5.656e-56	UKBB
			Self-reported malabsorption or coeliac disease	0.004181	0.0001693	1.622e-134	UKBB
			Self-reported psoriasis	-0.002918	0.0002756	3.436e-26	UKBB
			Self-reported sjogrens syndrome or sicca syndrome	0.0004417	7.728e-05	1.089e-08	UKBB
			Self-reported systemic lupus erythematosis or sle	0.0004698	8.52e-05	3.522e-08	UKBB
			Started insulin within one year diagnosis of diabetes	0.02709	0.003937	6.114e-12	UKBB
			Treatment with insulin product	0.00204	0.0002554	1.392e-15	UKBB
			Treatment with levothyroxine sodium	0.007369	0.0005074	9.085e-48	UKBB
			Treatment with thyroxine product	0.002703	0.0002765	1.436e-22	UKBB
			Rheumatoid arthritis	-0.1133	0.01602	2.2e-11	24390342
			Rheumatoid arthritis	-0.1133	0.01588	1.2e-12	24390342
		rs9270965	IgA deficiency	-0.356	0.0475	6.683e-14	27723758
			Ulcerative colitis	0.1701	0.0254	2.3e-11	26192919
			Narcolepsy onset before 2009 H1N1 influenza pandemic	NA	NA	5e-12	24204295
			Rheumatoid arthritis	0.5068	0.02446	1.2e-94	24390342
			Rheumatoid arthritis	0.3577	0.02142	3e-66	24390342
			Schizophrenia	0.0704	0.0122	8.603e-09	25056061
			Granulocyte count	0.02872	0.003449	8.292e-17	27863252
			High light scatter reticulocyte count	0.01974	0.003444	9.847e-09	27863252
			Lymphocyte count	0.02429	0.003457	2.118e-12	27863252
			Myeloid white cell count	0.02959	0.003458	1.162e-17	27863252
			Neutrophil count	0.02796	0.00344	4.42e-16	27863252
			Reticulocyte count	0.02497	0.00345	4.514e-13	27863252
[truncated: 1,319 more rows]

## Sheet: Table S8
Table S8. MR estimates of the causal associations between IBD and cancers after removing instrumental variables associated with confounding factors in the East Asian population
Exposures	Outcomes	Directionality test	SNPs (n)	IVW		WM		PWM		MR-Egger			MR-PRESSO			MR-RAPS
		Correct causal direction		OR (95% CI)	P	OR (95% CI)	P	OR (95% CI)	P	OR (95% CI)	P	P (intercept)	OR (95% CI)	P	P (Global test)	OR (95% CI)	P
IBD	Breast cancer	TRUE	48	1.016 (0.981-1.052)	0.363576	1.054 (0.997-1.116)	0.0659518	1.054 (0.996-1.117)	0.0696648	0.997 (0.912-1.090)	0.953019	0.653577	1.016 (0.981-1.052)	0.368212	0.456	1.013 (0.978-1.048)	0.476217
	Cervical cancer	TRUE	48	1.048 (0.947-1.160)	0.364766	1.167 (0.994-1.371)	0.0597477	1.167 (0.989-1.378)	0.068161	0.992 (0.765-1.286)	0.950928	0.652144	1.048 (0.947-1.160)	0.369389	0.475	1.037 (0.937-1.148)	0.47747
	Colorectal cancer	TRUE	48	1.014 (0.984-1.046)	0.363093	1.047 (0.995-1.103)	0.0784181	1.047 (0.996-1.101)	0.0697905	0.998 (0.923-1.078)	0.953465	0.653928	1.014 (0.984-1.046)	0.367734	0.472	1.011 (0.981-1.042)	0.475603
	Esophageal cancer	TRUE	48	1.033 (0.964-1.107)	0.361252	1.111 (0.995-1.241)	0.0611253	1.111 (0.994-1.242)	0.0635952	0.995 (0.834-1.187)	0.953618	0.652755	1.033 (0.964-1.107)	0.365911	0.473	1.026 (0.957-1.099)	0.473571
	Stomach cancer	TRUE	48	1.015 (0.983-1.047)	0.362502	1.049 (0.997-1.105)	0.0666558	1.049 (0.997-1.104)	0.0635491	0.998 (0.920-1.082)	0.954807	0.654798	1.015 (0.983-1.047)	0.367149	0.469	1.012 (0.980-1.044)	0.474948
	Liver cell cancer	TRUE	48	1.027 (0.969-1.089)	0.362296	1.092 (0.997-1.198)	0.0593498	1.092 (0.989-1.207)	0.082945	0.996 (0.858-1.155)	0.954469	0.654227	1.027 (0.969-1.089)	0.366945	0.455	1.021 (0.964-1.082)	0.4746
	Lung cancer	TRUE	48	1.019 (0.979-1.060)	0.363008	1.062 (0.997-1.132)	0.0618272	1.062 (0.996-1.133)	0.0660423	0.997 (0.901-1.103)	0.954421	0.654765	1.019 (0.979-1.060)	0.367649	0.459	1.014 (0.975-1.055)	0.475513
	Prostate cancer	TRUE	48	1.010 (0.970-1.052)	0.623083	0.994 (0.942-1.050)	0.834636	0.994 (0.944-1.047)	0.823362	0.981 (0.885-1.088)	0.722108	0.552005	1.010 (0.970-1.052)	0.62537	0.135	1.013 (0.978-1.050)	0.474403
CD	Breast cancer	TRUE	52	1.020 (0.994-1.047)	0.13068	1.040 (0.997-1.084)	0.0670254	1.040 (0.997-1.085)	0.0713919	1.028 (0.970-1.090)	0.355071	0.76889	1.020 (0.994-1.047)	0.131992	0.554	1.019 (0.993-1.046)	0.160275
	Cervical cancer	TRUE	52	1.060 (0.983-1.143)	0.130992	1.121 (0.988-1.273)	0.0763512	1.121 (0.992-1.268)	0.0674368	1.085 (0.914-1.287)	0.355427	0.768835	1.060 (0.984-1.142)	0.132313	0.552	1.056 (0.979-1.140)	0.160707
	Colorectal cancer	TRUE	52	1.018 (0.995-1.041)	0.129717	1.035 (0.997-1.073)	0.0680676	1.035 (0.997-1.074)	0.0708875	1.025 (0.974-1.078)	0.354196	0.768623	1.018 (0.995-1.041)	0.131003	0.535	1.017 (0.994-1.040)	0.159178
	Esophageal cancer	TRUE	52	1.041 (0.988-1.096)	0.128816	1.081 (0.994-1.175)	0.068762	1.081 (0.995-1.174)	0.0666716	1.057 (0.941-1.187)	0.354513	0.770651	1.041 (0.989-1.095)	0.130078	0.538	1.038 (0.986-1.093)	0.158147
	Stomach cancer	TRUE	52	1.018 (0.995-1.043)	0.129207	1.036 (0.996-1.078)	0.0760206	1.036 (0.998-1.076)	0.0628627	1.026 (0.973-1.082)	0.35395	0.769036	1.018 (0.995-1.042)	0.130479	0.521	1.017 (0.993-1.042)	0.158591
	Liver cell cancer	TRUE	52	1.034 (0.990-1.080)	0.12899	1.067 (0.995-1.145)	0.0690444	1.067 (0.997-1.142)	0.0597435	1.048 (0.950-1.155)	0.354807	0.771027	1.034 (0.991-1.079)	0.130256	0.538	1.032 (0.988-1.078)	0.158313
	Lung cancer	TRUE	52	1.023 (0.993-1.054)	0.129513	1.046 (0.995-1.098)	0.0753413	1.046 (0.996-1.097)	0.0696127	1.032 (0.966-1.103)	0.353866	0.768387	1.023 (0.994-1.053)	0.130794	0.561	1.022 (0.992-1.052)	0.158943
	Prostate cancer	TRUE	52	0.992 (0.959-1.026)	0.651425	0.998 (0.954-1.043)	0.913786	1.021 (0.978-1.067)	0.342281	0.981 (0.908-1.060)	0.627561	0.747616	0.992 (0.959-1.026)	0.65334	0.008	0.992 (0.966-1.019)	0.574493
CD: Crohn disease; CI: confidence interval; IBD: inflammatory bowel diseases; IVW: Inverse-variance-weighted; MR: Mendelian randomization; MR-RAPS: MR-robust adjusted profile score; OR: odds ratio; PRESSO: Pleiotropy Residual Sum and Outlier; PWM: penalized weighted median method; SNPs: single nucleotide polymorphisms; WM: weighted median.

## Sheet: Table S9
Table S9. MR estimates of the causal associations between IBD and cancers in the European population
Exposures	Outcomes	Directionality test	SNPs (n)	IVW		WM		PWM		MR-Egger			MR-PRESSO			MR-RAPS
		Correct causal direction		OR (95% CI)	P	OR (95% CI)	P	OR (95% CI)	P	OR (95% CI)	P	P (intercept)	OR (95% CI)	P	P (Global test)	OR (95% CI)	P
IBD	Oropharynx cancer	TRUE	113	0.932 (0.867-1.002)	0.0578981	0.960 (0.856-1.078)	0.491508	0.967 (0.859-1.088)	0.577551	1.024 (0.861-1.218)	0.785739	0.243085	0.932 (0.867-1.002)	0.0600753	0.462	0.931 (0.865-1.002)	0.0581073
	Esophageal cancer	TRUE	116	1.021 (0.933-1.116)	0.654439	1.045 (0.902-1.210)	0.561635	1.045 (0.904-1.208)	0.55286	0.953 (0.761-1.193)	0.674094	0.513841	1.021 (0.946-1.102)	0.600189	0.986	1.021 (0.932-1.118)	0.656433
	Stomach cancer	TRUE	116	1.035 (0.934-1.147)	0.514718	1.065 (0.901-1.260)	0.460141	1.066 (0.898-1.264)	0.46572	1.044 (0.807-1.350)	0.745642	0.943697	1.035 (0.938-1.141)	0.494244	0.764	1.035 (0.933-1.149)	0.515577
	Small bowel cancer	TRUE	116	1.054 (0.890-1.250)	0.541033	1.186 (0.910-1.546)	0.206854	1.188 (0.920-1.533)	0.18611	1.243 (0.813-1.902)	0.317458	0.408932	1.054 (0.892-1.246)	0.534568	0.594	1.055 (0.888-1.254)	0.541334
	Colorectal cancer	TRUE	116	0.924 (0.838-1.018)	0.109503	0.845 (0.729-0.979)	0.0252343	0.844 (0.725-0.982)	0.0286809	0.791 (0.620-1.009)	0.0619539	0.17679	0.924 (0.841-1.015)	0.100822	0.685	0.923 (0.836-1.018)	0.110081
	Anus cancer	TRUE	116	0.943 (0.744-1.195)	0.626008	0.829 (0.562-1.221)	0.342114	0.826 (0.558-1.222)	0.337967	1.192 (0.660-2.154)	0.56127	0.397793	0.943 (0.752-1.182)	0.611242	0.74	0.942 (0.741-1.198)	0.626719
	Liver cancer	TRUE	116	0.879 (0.744-1.040)	0.132192	0.819 (0.627-1.069)	0.14183	0.819 (0.624-1.074)	0.147855	0.591 (0.389-0.897)	0.0151241	0.0442604	0.879 (0.745-1.037)	0.129811	0.555	0.878 (0.741-1.040)	0.132693
	Bile duct cancer	TRUE	116	0.992 (0.780-1.261)	0.947554	0.826 (0.574-1.188)	0.301924	0.823 (0.579-1.171)	0.279643	0.659 (0.362-1.202)	0.176644	0.148432	0.992 (0.795-1.237)	0.943123	0.884	0.992 (0.777-1.266)	0.947729
	Liver cell cancer	TRUE	116	0.883 (0.730-1.069)	0.202832	0.894 (0.663-1.206)	0.464128	0.896 (0.655-1.225)	0.490124	0.913 (0.565-1.475)	0.710768	0.88252	0.883 (0.730-1.069)	0.2054	0.468	0.882 (0.727-1.070)	0.201863
	Pancreatic cancer	TRUE	116	1.020 (0.918-1.133)	0.717301	1.053 (0.889-1.246)	0.551779	1.042 (0.884-1.228)	0.627666	0.979 (0.752-1.276)	0.877267	0.745164	1.020 (0.918-1.133)	0.717966	0.29	1.020 (0.920-1.130)	0.706079
	Hodgkin lymphoma	TRUE	116	0.920 (0.815-1.039)	0.181239	0.940 (0.779-1.136)	0.522795	0.931 (0.771-1.124)	0.455212	0.824 (0.607-1.118)	0.215165	0.438015	0.920 (0.815-1.039)	0.183878	0.354	0.919 (0.815-1.037)	0.169424
	Non-Hodgkin lymphoma	TRUE	113	1.043 (0.981-1.109)	0.17537	1.040 (0.938-1.154)	0.454399	1.040 (0.944-1.147)	0.424278	1.018 (0.880-1.176)	0.813984	0.709337	1.043 (0.981-1.109)	0.178096	0.001	1.044 (0.991-1.100)	0.104963
	Leukemia	TRUE	105	1.000 (1.000-1.000)	0.612335	1.000 (1.000-1.001)	0.521068	1.000 (1.000-1.001)	0.519099	1.000 (0.999-1.000)	0.335148	0.196362	1.000 (1.000-1.000)	0.430753	0.008	1.000 (1.000-1.000)	0.552804
	Multiple myeloma	TRUE	116	1.087 (0.978-1.208)	0.123159	1.065 (0.898-1.263)	0.470968	1.064 (0.893-1.266)	0.48932	1.287 (0.988-1.675)	0.0637017	0.173852	1.087 (0.978-1.208)	0.125906	0.342	1.088 (0.980-1.208)	0.114442
	Skin melanoma cancer	TRUE	113	0.982 (0.945-1.020)	0.350102	0.976 (0.927-1.028)	0.357951	0.976 (0.926-1.028)	0.358238	1.021 (0.933-1.118)	0.650451	0.352987	0.986 (0.951-1.023)	0.463765	0.001	0.982 (0.951-1.013)	0.25169
	Nonmelanoma skin cancer	TRUE	106	1.000 (0.999-1.002)	0.67813	1.000 (0.999-1.002)	0.818722	1.000 (0.998-1.002)	0.853913	1.004 (1.000-1.009)	0.037985	0.0360501	1.000 (0.999-1.002)	0.779762	<0.001	1.000 (0.999-1.001)	0.40544
	Squamous cell cancer	TRUE	79	0.981 (0.959-1.004)	0.103494	0.977 (0.958-0.996)	0.0182645	0.973 (0.951-0.996)	0.0191567	1.024 (0.974-1.076)	0.364366	0.0690948	0.970 (0.955-0.984)	0.000169762	<0.001	0.980 (0.970-0.991)	0.000199264
	Kidney cancer	TRUE	116	0.992 (0.917-1.073)	0.834055	0.942 (0.831-1.068)	0.349882	0.941 (0.831-1.066)	0.338545	0.907 (0.745-1.104)	0.332779	0.334299	0.992 (0.917-1.073)	0.834426	0.155	0.992 (0.920-1.069)	0.823567
	Bladder cancer	TRUE	116	0.965 (0.911-1.023)	0.232541	0.970 (0.894-1.052)	0.462371	0.970 (0.895-1.050)	0.448503	0.950 (0.822-1.099)	0.494269	0.818176	0.978 (0.925-1.033)	0.423899	0.04	0.965 (0.915-1.017)	0.180992
	Prostate cancer	TRUE	113	0.989 (0.960-1.018)	0.444004	1.015 (0.970-1.061)	0.524585	1.017 (0.972-1.064)	0.463551	1.053 (0.984-1.128)	0.138013	0.0469003	0.989 (0.960-1.018)	0.445614	0.032	0.988 (0.963-1.015)	0.386064
	Cervical cancer	TRUE	113	0.985 (0.944-1.028)	0.483387	0.994 (0.939-1.051)	0.824679	0.993 (0.941-1.049)	0.808301	1.052 (0.951-1.165)	0.326666	0.162417	0.988 (0.949-1.029)	0.561323	<0.001	0.984 (0.954-1.016)	0.334365
	Corpus uteri cancer	TRUE	116	0.998 (0.929-1.071)	0.946176	1.031 (0.924-1.151)	0.580921	1.032 (0.921-1.157)	0.587294	0.964 (0.806-1.153)	0.690653	0.685598	0.998 (0.929-1.071)	0.946293	0.12	0.998 (0.933-1.067)	0.94176
	Ovarian cancer	TRUE	113	0.976 (0.905-1.053)	0.534214	1.045 (0.934-1.169)	0.444433	1.064 (0.951-1.191)	0.275628	1.023 (0.853-1.226)	0.809385	0.58061	0.976 (0.905-1.053)	0.535477	0.145	0.976 (0.908-1.049)	0.508714
	Lung cancer	TRUE	107	0.982 (0.956-1.009)	0.193135	0.982 (0.945-1.020)	0.342952	0.982 (0.945-1.020)	0.35023	1.024 (0.955-1.098)	0.503108	0.201564	0.988 (0.963-1.013)	0.337703	<0.001	0.982 (0.961-1.003)	0.094454
	Breast cancer	TRUE	113	0.996 (0.973-1.020)	0.729533	1.015 (0.980-1.050)	0.408871	1.015 (0.980-1.050)	0.407252	1.024 (0.969-1.083)	0.401389	0.279057	0.998 (0.977-1.020)	0.874982	0.003	0.996 (0.976-1.016)	0.679378
	Thyroid cancer	TRUE	113	1.001 (0.912-1.099)	0.980483	1.147 (0.988-1.331)	0.072321	1.153 (0.986-1.347)	0.0737307	1.142 (0.920-1.416)	0.230628	0.187697	1.001 (0.912-1.099)	0.980526	0.316	1.001 (0.913-1.098)	0.979908
	Brain cancer	TRUE	116	0.979 (0.877-1.093)	0.701363	1.030 (0.862-1.231)	0.746303	1.034 (0.862-1.240)	0.720802	1.023 (0.776-1.348)	0.871549	0.731818	0.979 (0.878-1.091)	0.698849	0.549	0.978 (0.875-1.094)	0.701681
CD	Oropharynx cancer	TRUE	86	0.972 (0.906-1.042)	0.426396	0.981 (0.890-1.082)	0.707565	0.982 (0.893-1.079)	0.701029	0.923 (0.773-1.102)	0.377018	0.533784	0.972 (0.906-1.042)	0.428611	0.065	0.970 (0.910-1.033)	0.335895
	Esophageal cancer	TRUE	83	1.018 (0.941-1.102)	0.654766	0.994 (0.884-1.118)	0.922482	0.995 (0.880-1.125)	0.931245	0.954 (0.775-1.175)	0.65718	0.508438	1.018 (0.951-1.090)	0.607949	0.941	1.024 (0.945-1.108)	0.563392
	Stomach cancer	TRUE	83	0.962 (0.879-1.053)	0.400459	0.998 (0.869-1.148)	0.982485	1.002 (0.872-1.151)	0.978261	0.972 (0.766-1.235)	0.819284	0.923542	0.962 (0.881-1.050)	0.386575	0.65	0.960 (0.876-1.051)	0.374383
	Small bowel cancer	TRUE	83	1.009 (0.861-1.184)	0.907969	0.955 (0.751-1.215)	0.706745	1.001 (0.781-1.282)	0.995074	0.911 (0.596-1.391)	0.666334	0.608162	1.009 (0.861-1.184)	0.908251	0.147	1.000 (0.860-1.162)	0.99706
	Colorectal cancer	TRUE	83	0.953 (0.867-1.047)	0.317733	0.959 (0.841-1.093)	0.527787	0.958 (0.838-1.095)	0.53175	0.950 (0.740-1.221)	0.690589	0.979952	0.953 (0.867-1.047)	0.320673	0.109	0.956 (0.878-1.042)	0.309753
	Anus cancer	TRUE	83	1.018 (0.827-1.254)	0.863747	1.113 (0.810-1.529)	0.50786	1.118 (0.829-1.507)	0.466611	1.727 (0.997-2.993)	0.0548002	0.0450811	1.018 (0.843-1.230)	0.850527	0.887	1.020 (0.827-1.259)	0.852246
	Liver cancer	TRUE	83	1.068 (0.913-1.248)	0.411373	1.175 (0.931-1.483)	0.174683	1.272 (1.004-1.611)	0.0459913	0.968 (0.640-1.464)	0.877252	0.616602	1.068 (0.913-1.248)	0.413755	0.187	1.068 (0.921-1.239)	0.381538
	Bile duct cancer	TRUE	83	1.085 (0.878-1.340)	0.451259	1.035 (0.765-1.400)	0.824275	1.035 (0.755-1.418)	0.831766	1.348 (0.772-2.354)	0.296167	0.41032	1.085 (0.886-1.328)	0.434315	0.679	1.102 (0.891-1.363)	0.372154
	Liver cell cancer	TRUE	83	1.076 (0.904-1.281)	0.409119	1.070 (0.811-1.412)	0.63225	1.074 (0.820-1.407)	0.603379	1.060 (0.668-1.682)	0.806053	0.944526	1.076 (0.904-1.281)	0.411514	0.306	1.073 (0.907-1.271)	0.411347
	Pancreatic cancer	TRUE	83	1.054 (0.959-1.159)	0.272559	1.156 (1.003-1.333)	0.0454243	1.162 (1.012-1.333)	0.0327623	1.287 (1.006-1.648)	0.0481606	0.090446	1.054 (0.959-1.159)	0.275771	0.204	1.054 (0.964-1.153)	0.250136
	Hodgkin lymphoma	TRUE	83	0.936 (0.831-1.054)	0.273979	1.102 (0.940-1.291)	0.230058	1.133 (0.962-1.335)	0.134784	0.971 (0.708-1.333)	0.856959	0.803611	0.979 (0.883-1.086)	0.695156	0.038	0.936 (0.843-1.040)	0.21854
	Non-Hodgkin lymphoma	TRUE	86	0.995 (0.941-1.052)	0.856956	0.985 (0.913-1.062)	0.686545	0.967 (0.898-1.042)	0.383558	1.003 (0.872-1.152)	0.969932	0.905124	0.987 (0.936-1.042)	0.640422	0.001	0.994 (0.950-1.039)	0.778946
	Leukemia	TRUE	80	1.000 (1.000-1.000)	0.165035	1.000 (1.000-1.001)	0.143996	1.000 (1.000-1.001)	0.106779	1.000 (0.999-1.001)	0.931318	0.489077	1.000 (1.000-1.000)	0.241557	0.013	1.000 (1.000-1.000)	0.0614027
	Multiple myeloma	TRUE	83	0.961 (0.877-1.052)	0.386601	0.945 (0.818-1.091)	0.439628	0.947 (0.822-1.091)	0.4497	0.895 (0.704-1.137)	0.366358	0.532208	0.961 (0.884-1.044)	0.348436	0.816	0.969 (0.884-1.062)	0.497142
	Skin melanoma cancer	TRUE	86	0.985 (0.951-1.021)	0.409666	0.996 (0.953-1.041)	0.872447	0.996 (0.953-1.042)	0.875652	1.017 (0.930-1.111)	0.71788	0.452398	0.980 (0.948-1.014)	0.254331	<0.001	0.986 (0.960-1.014)	0.325445
	Nonmelanoma skin cancer	TRUE	80	1.000 (0.998-1.002)	0.809672	1.000 (0.999-1.002)	0.719189	1.000 (0.999-1.002)	0.709159	1.003 (0.999-1.008)	0.186982	0.123497	0.999 (0.998-1.001)	0.31301	<0.001	1.000 (0.999-1.001)	0.625762
	Squamous cell cancer	TRUE	66	0.994 (0.975-1.014)	0.565431	0.992 (0.977-1.007)	0.29281	0.992 (0.976-1.008)	0.306357	0.990 (0.943-1.040)	0.687213	0.850665	0.998 (0.984-1.012)	0.785856	<0.001	0.994 (0.985-1.003)	0.165362
	Kidney cancer	TRUE	83	1.015 (0.939-1.098)	0.70537	1.024 (0.925-1.134)	0.64795	1.021 (0.918-1.137)	0.696231	1.019 (0.828-1.255)	0.860434	0.970657	1.005 (0.932-1.083)	0.902786	0.006	1.010 (0.946-1.078)	0.773144
	Bladder cancer	TRUE	83	0.997 (0.948-1.047)	0.892262	1.004 (0.937-1.076)	0.912834	1.004 (0.938-1.074)	0.910562	0.992 (0.870-1.132)	0.909969	0.946332	0.997 (0.948-1.047)	0.892594	0.13	1.000 (0.955-1.047)	0.991804
	Prostate cancer	TRUE	86	0.999 (0.974-1.025)	0.952065	0.994 (0.957-1.033)	0.756713	0.997 (0.960-1.035)	0.857646	1.000 (0.938-1.067)	0.994931	0.973721	0.996 (0.973-1.020)	0.725534	0.034	1.000 (0.978-1.023)	0.985356
	Cervical cancer	TRUE	86	0.976 (0.940-1.014)	0.216303	0.952 (0.908-0.997)	0.0364008	0.943 (0.902-0.987)	0.0110425	0.951 (0.865-1.047)	0.312058	0.565188	0.976 (0.943-1.011)	0.18018	<0.001	0.975 (0.949-1.002)	0.0712413
	Corpus uteri cancer	TRUE	83	1.034 (0.970-1.103)	0.300569	1.078 (0.986-1.179)	0.100997	1.081 (0.988-1.184)	0.0902532	1.076 (0.908-1.275)	0.40018	0.624023	1.034 (0.970-1.103)	0.303612	0.083	1.033 (0.974-1.095)	0.280018
	Ovarian cancer	TRUE	85	0.898 (0.844-0.955)	0.0006583	0.931 (0.846-1.026)	0.149595	0.932 (0.851-1.021)	0.127978	0.920 (0.787-1.077)	0.301948	0.739491	0.898 (0.847-0.952)	0.000471436	0.812	0.897 (0.843-0.955)	0.000695459
	Lung cancer	TRUE	78	0.998 (0.971-1.025)	0.864026	1.006 (0.973-1.039)	0.735031	1.009 (0.977-1.041)	0.601663	1.023 (0.950-1.103)	0.543917	0.472737	1.000 (0.976-1.024)	0.994748	<0.001	0.997 (0.978-1.016)	0.751606
	Breast cancer	TRUE	86	0.995 (0.974-1.017)	0.654059	1.008 (0.979-1.037)	0.601601	1.009 (0.982-1.038)	0.508212	0.993 (0.941-1.049)	0.811397	0.946154	0.998 (0.978-1.018)	0.837536	0.002	0.995 (0.978-1.013)	0.599337
	Thyroid cancer	TRUE	86	0.956 (0.880-1.039)	0.292551	0.901 (0.793-1.024)	0.109392	0.900 (0.793-1.023)	0.106163	1.048 (0.853-1.288)	0.657657	0.343706	0.956 (0.880-1.039)	0.295534	0.204	0.958 (0.885-1.037)	0.287239
	Brain cancer	TRUE	83	1.046 (0.950-1.152)	0.361893	1.137 (0.976-1.325)	0.100468	1.137 (0.976-1.325)	0.099223	1.403 (1.087-1.812)	0.0110998	0.0170752	1.046 (0.953-1.149)	0.348821	0.645	1.038 (0.942-1.145)	0.448794
UC	Oropharynx cancer	TRUE	58	0.943 (0.870-1.023)	0.156164	0.926 (0.820-1.045)	0.21221	0.924 (0.816-1.045)	0.207782	0.926 (0.734-1.167)	0.51673	0.866642	0.943 (0.873-1.019)	0.144558	0.639	0.938 (0.866-1.017)	0.122469
	Esophageal cancer	TRUE	58	1.027 (0.930-1.135)	0.594665	1.055 (0.903-1.232)	0.501491	1.055 (0.911-1.222)	0.476034	1.278 (0.955-1.710)	0.104146	0.12338	1.027 (0.931-1.134)	0.594002	0.527	1.043 (0.944-1.152)	0.407467
	Stomach cancer	TRUE	58	1.074 (0.958-1.205)	0.218539	1.073 (0.902-1.276)	0.427825	1.073 (0.900-1.280)	0.432442	1.277 (0.914-1.783)	0.157344	0.286106	1.074 (0.964-1.198)	0.201704	0.669	1.065 (0.951-1.194)	0.276407
	Small bowel cancer	TRUE	58	0.994 (0.798-1.239)	0.960646	1.194 (0.890-1.602)	0.237951	1.201 (0.883-1.633)	0.243222	1.836 (0.982-3.432)	0.0620554	0.0455492	0.994 (0.798-1.239)	0.960818	0.042	0.988 (0.819-1.192)	0.901708
	Colorectal cancer	TRUE	58	0.972 (0.872-1.083)	0.605284	0.915 (0.770-1.088)	0.314218	0.915 (0.776-1.080)	0.293833	0.860 (0.627-1.179)	0.351321	0.420257	0.972 (0.876-1.078)	0.59108	0.663	0.969 (0.870-1.079)	0.562602
	Anus cancer	TRUE	58	0.778 (0.598-1.013)	0.0623613	0.723 (0.480-1.091)	0.122125	0.697 (0.473-1.027)	0.0681947	0.694 (0.320-1.505)	0.358865	0.757945	0.778 (0.598-1.013)	0.0671862	0.461	0.773 (0.595-1.006)	0.0550204
	Liver cancer	TRUE	58	0.879 (0.730-1.059)	0.17499	0.831 (0.625-1.105)	0.202741	0.831 (0.632-1.091)	0.182733	0.572 (0.332-0.986)	0.0490749	0.105242	0.879 (0.730-1.058)	0.178197	0.494	0.890 (0.739-1.071)	0.216811
	Bile duct cancer	TRUE	58	1.017 (0.778-1.328)	0.902847	0.854 (0.567-1.286)	0.450408	0.853 (0.574-1.269)	0.433647	0.659 (0.302-1.437)	0.298631	0.25046	1.017 (0.784-1.319)	0.900548	0.625	1.023 (0.784-1.336)	0.865176
	Liver cell cancer	TRUE	58	0.825 (0.667-1.020)	0.0754823	1.017 (0.730-1.419)	0.918617	1.020 (0.735-1.417)	0.90462	1.128 (0.608-2.095)	0.703823	0.295846	0.825 (0.674-1.010)	0.0671045	0.67	0.845 (0.684-1.044)	0.118588
	Pancreatic cancer	TRUE	58	0.881 (0.771-1.007)	0.0634702	0.905 (0.760-1.078)	0.264474	0.905 (0.759-1.080)	0.26778	0.956 (0.645-1.417)	0.823494	0.666702	0.881 (0.771-1.007)	0.0686424	0.019	0.889 (0.794-0.994)	0.0386719
	Hodgkin lymphoma	TRUE	58	1.120 (0.951-1.320)	0.174638	1.159 (0.933-1.439)	0.182537	1.141 (0.930-1.399)	0.206504	1.585 (0.988-2.544)	0.0611987	0.130981	1.108 (0.961-1.278)	0.162741	0.003	1.092 (0.958-1.244)	0.188804
	Non-Hodgkin lymphoma	TRUE	58	1.024 (0.965-1.086)	0.435286	1.027 (0.936-1.127)	0.578624	1.020 (0.931-1.119)	0.66629	1.079 (0.912-1.276)	0.379316	0.514974	1.024 (0.965-1.086)	0.438514	0.371	1.035 (0.977-1.096)	0.246208
	Leukemia	TRUE	56	1.000 (1.000-1.000)	0.614803	1.000 (1.000-1.000)	0.965114	1.000 (1.000-1.001)	0.587166	1.000 (0.999-1.001)	0.828038	0.9625	1.000 (1.000-1.000)	0.616812	0.117	1.000 (1.000-1.000)	0.585034
	Multiple myeloma	TRUE	58	1.088 (0.970-1.221)	0.148533	1.152 (0.970-1.369)	0.106633	1.152 (0.967-1.373)	0.112523	1.016 (0.727-1.419)	0.928106	0.668174	1.088 (0.976-1.214)	0.133503	0.716	1.097 (0.979-1.231)	0.111679
	Skin melanoma cancer	TRUE	58	1.012 (0.966-1.061)	0.606872	1.014 (0.956-1.075)	0.646169	1.013 (0.956-1.073)	0.66479	0.944 (0.824-1.081)	0.405947	0.282556	1.012 (0.966-1.061)	0.608862	<0.001	1.007 (0.972-1.042)	0.708711
	Nonmelanoma skin cancer	TRUE	56	1.002 (1.000-1.004)	0.0198812	1.001 (0.999-1.003)	0.211018	1.001 (0.999-1.003)	0.226894	1.006 (1.001-1.011)	0.0239445	0.115423	1.001 (1.000-1.003)	0.0366228	<0.001	1.002 (1.001-1.003)	8.09754e-05
	Squamous cell cancer	TRUE	44	0.985 (0.965-1.005)	0.133787	0.976 (0.958-0.995)	0.0134481	0.976 (0.959-0.994)	0.00808199	0.956 (0.903-1.012)	0.128618	0.281443	0.972 (0.959-0.986)	0.00034237	<0.001	0.984 (0.973-0.995)	0.00634101
	Kidney cancer	TRUE	58	1.062 (0.978-1.153)	0.152008	1.008 (0.887-1.146)	0.899155	1.008 (0.885-1.149)	0.902746	0.943 (0.742-1.198)	0.632985	0.305762	1.062 (0.983-1.147)	0.131809	0.733	1.057 (0.974-1.148)	0.182499
	Bladder cancer	TRUE	58	0.976 (0.912-1.044)	0.471643	0.960 (0.878-1.051)	0.377392	0.964 (0.879-1.057)	0.431967	0.936 (0.768-1.140)	0.512185	0.660701	0.993 (0.934-1.056)	0.833445	0.035	0.984 (0.929-1.042)	0.571212
	Prostate cancer	TRUE	58	0.991 (0.961-1.022)	0.54761	0.977 (0.936-1.021)	0.297433	0.977 (0.934-1.022)	0.317304	0.971 (0.890-1.060)	0.518518	0.640867	0.991 (0.961-1.022)	0.549994	0.295	0.993 (0.965-1.022)	0.630573
	Cervical cancer	TRUE	58	0.979 (0.929-1.032)	0.432283	1.005 (0.946-1.067)	0.875343	1.015 (0.956-1.077)	0.636067	0.908 (0.781-1.055)	0.212667	0.297311	1.016 (0.968-1.066)	0.526703	<0.001	0.985 (0.951-1.019)	0.383058
	Corpus uteri cancer	TRUE	58	1.025 (0.940-1.118)	0.580659	1.028 (0.915-1.155)	0.642067	1.013 (0.900-1.141)	0.82608	1.088 (0.843-1.404)	0.519724	0.626379	1.037 (0.956-1.125)	0.379455	0.028	1.022 (0.951-1.100)	0.550561
	Ovarian cancer	TRUE	58	1.040 (0.960-1.127)	0.336555	1.034 (0.915-1.168)	0.595413	1.037 (0.918-1.170)	0.561598	1.083 (0.862-1.361)	0.497741	0.714213	1.040 (0.970-1.115)	0.272217	0.914	1.024 (0.945-1.109)	0.565218
	Lung cancer	TRUE	54	0.999 (0.972-1.028)	0.956611	1.009 (0.972-1.048)	0.634801	1.015 (0.977-1.054)	0.445587	0.984 (0.908-1.066)	0.695666	0.690867	1.012 (0.984-1.040)	0.399971	0.027	0.998 (0.974-1.021)	0.841858
	Breast cancer	TRUE	58	0.990 (0.967-1.014)	0.399719	0.986 (0.951-1.021)	0.420354	0.984 (0.949-1.020)	0.384987	0.985 (0.920-1.055)	0.674184	0.889904	0.990 (0.967-1.014)	0.403238	0.217	0.990 (0.969-1.013)	0.39141
	Thyroid cancer	TRUE	58	0.945 (0.845-1.057)	0.322005	1.019 (0.875-1.188)	0.806498	1.019 (0.877-1.184)	0.800955	1.169 (0.859-1.591)	0.324482	0.152845	0.945 (0.845-1.057)	0.32619	0.142	0.939 (0.848-1.040)	0.228944
	Brain cancer	TRUE	58	1.050 (0.930-1.187)	0.429804	1.011 (0.836-1.223)	0.912259	1.011 (0.846-1.208)	0.905289	0.951 (0.666-1.360)	0.785034	0.564578	1.050 (0.945-1.168)	0.366288	0.912	1.051 (0.930-1.187)	0.42859
The bold font indicates statistical significance (P < 0.05). CD: Crohn disease; CI: confidence interval; IBD: inflammatory bowel diseases; IVW: Inverse-variance-weighted; MR: Mendelian randomization; MR-RAPS: MR-robust adjusted profile score; OR: odds ratio; PRESSO: Pleiotropy Residual Sum and Outlier; PWM: penalized weighted median method; SNPs: single nucleotide polymorphisms; UC: ulcerative co…

[truncated: 6 more sheets: Table S10, Table S11, Table S12, Table S13, Table S14, Table S15]
